# Supplementary material for: Identification and validation of a prognostic signature related to hypoxic tumor microenvironment in cervical cancer
Source: PLoS One. 2022 Jun 3;17(6):e0269462. doi: 10.1371/journal.pone.0269462 (PMC9165826; doi:10.1371/journal.pone.0269462)
Supplement: S1 Table — (XLSX) [file pone.0269462.s004.xlsx]

## Sheet: Sheet1
S1 Table. The training and validation datasets in TCGA-CESC and CGCI-HTMCP-CC.
1. Training_TCGA
This is the training dataset (203 samples) for developing ccHPS model using 70% of TCGA-CESC cohort samples.
The columns include sample identifiers, overall servival status, overall servival time and the expression of 190 Hypoxia-related genes covered in TCGA-CESC cohort
2. Test_TCGA
This is the first validation dataset (86 samples) of ccHPS model using the rest of 30% of TCGA-CESC cohort samples.
The columns include sample identifiers, overall servival status, overall servival time and the expression of 9 Hypoxia-related genes in ccHPS model.
3. Test_CGCI-HTMCP-CC
This is an indepedent validation dataset using CGCI-HTMCP-CC cohort samples (117 samples).
The columns include sample identifiers, overall servival status, overall servival time and the expression of 9 Hypoxia-related genes in ccHPS model.

## Sheet: Training_TCGA
Samples	X_PATIENT	OS	OS.time	ACKR3	ADM	ADORA2B	AK4	AKAP12	ALDOA	ALDOB	ALDOC	AMPD3	ANGPTL4	ANKZF1	ANXA2	ATF3	ATP7A	B3GALT6	B4GALNT2	BCAN	BCL2	BGN	BHLHE40	BNIP3L	BRS3	BTG1	CA12	CASP6	CAV1	CCNG2	CDKN1A	CDKN1B	CDKN1C	CHST2	CHST3	CITED2	COL5A1	CP	CSRP2	CXCR4	DCN	DDIT3	DDIT4	DPYSL4	DTNA	DUSP1	EDN2	EFNA1	EFNA3
TCGA.2W.A8YY.01A	TCGA-2W-A8YY	0	533	2.38261	4.23621	1.15933	2.34744	1.11915	8.0137	0.108738	4.12772	1.03018	3.77382	4.31121	6.85182	2.26003	1.22701	3.99442	0.0123039	0.752622	1.52354	7.21661	5.96031	5.89747	0.00973825	3.99262	3.4655	4.01686	1.61298	2.89586	4.95311	4.9475	1.02244	2.70099	3.12645	4.17054	2.77453	0.915534	2.47615	3.87694	1.91819	4.76015	6.83158	0.312266	0.827452	4.47634	1.60264	4.36427	2.66383
TCGA.4J.AA1J.01A	TCGA-4J-AA1J	0	542	5.93513	4.34872	2.97147	2.72295	1.78768	7.90759	0.0259453	3.36621	2.89964	3.62041	2.90935	7.52504	2.92077	1.56851	3.30232	0.007143	0.550434	2.10491	6.56025	7.14149	5.35466	0.0112807	4.88518	4.83287	4.24909	5.88489	3.56214	6.02713	4.50567	2.99536	1.66205	2.99196	3.28486	4.53537	1.15993	4.04625	3.66326	4.8442	3.39998	7.53755	0.789285	0.274371	6.61253	4.25244	5.07865	3.82532
TCGA.BI.A0VR.01A	TCGA-BI-A0VR	0	1505	4.23212	6.52489	3.07885	3.49374	1.73473	8.19838	0.0248277	2.92723	2.47441	4.93426	2.77067	7.77333	6.60528	1.64155	3.58926	0.163856	0.15337	1.63826	6.73452	8.39176	4.57141	0.0143721	6.43646	3.9671	3.39073	4.301	1.98381	8.34945	4.95222	2.09001	2.0673	3.27953	3.50313	2.92858	0.445238	3.26648	5.91857	3.52815	4.83406	8.59119	0.117482	0.0772462	8.82638	8.06372	6.04656	3.50157
TCGA.BI.A0VS.01A	TCGA-BI-A0VS	0	1735	3.70453	3.43347	3.01467	2.84213	2.63935	8.08694	0.0403297	4.19436	0.985677	1.93287	2.45359	7.41166	2.32073	1.61789	3.93147	0.511138	0.0334901	0.945711	6.97177	5.42788	4.86908	0.0291893	5.38317	4.3919	3.53346	6.85228	3.29078	7.06168	4.01256	0.745195	2.51056	3.67261	4.62777	4.39119	0.543124	5.5684	4.69344	2.92278	3.40289	7.10708	0.373338	0.067176	6.75574	1.49357	4.81586	4.47967
TCGA.BI.A20A.01A	TCGA-BI-A20A	0	720	4.08941	4.18943	3.04746	1.68608	1.27922	7.38945	0.0566135	1.83078	2.69923	1.13673	2.32261	7.08065	4.11845	2.37473	3.6436	0.164031	0.527034	1.69865	7.2417	6.56289	3.82184	0	5.14699	3.23218	3.45117	3.3009	3.79068	6.18227	4.78946	4.72775	1.47717	2.91358	2.94741	3.12879	2.96362	1.91555	4.91956	3.7559	5.01762	7.4342	0.213597	0.135333	6.13758	2.30453	5.24984	1.77553
TCGA.C5.A0TN.01A	TCGA-C5-A0TN	1	348	6.46021	6.9986	2.8549	3.16669	3.47635	8.18316	0.0128022	4.25163	2.3175	6.23605	2.10757	8.47616	4.04612	1.12148	3.38952	0.0619604	0.157292	0.556089	5.44264	6.23429	5.06471	0	5.68759	2.15006	3.25818	6.01924	1.96017	7.4061	3.90959	1.78303	1.67932	1.31728	3.59281	5.14914	0.397691	3.78659	2.06104	1.81913	4.53339	7.17757	1.94144	0.0320718	4.50362	2.21791	5.85508	2.11443
TCGA.C5.A1BF.01B	TCGA-C5-A1BF	1	570	5.56258	4.68091	1.92684	3.52948	4.45499	8.39302	0.0176086	3.30249	1.51538	6.01547	2.21565	6.68214	4.2176	1.01679	3.67415	1.82415	0.33625	1.52062	9.76551	5.63054	4.43447	0	5.47418	3.66852	3.11053	5.11106	2.21009	6.84431	4.78981	4.19939	1.48537	3.20948	4.98363	7.01364	0.814812	2.56558	5.43987	2.57839	2.84665	7.6588	0.786584	0.151573	9.55665	4.88628	6.48878	2.80069
TCGA.C5.A1BI.01B	TCGA-C5-A1BI	0	1112	2.70754	4.51522	2.60027	2.2858	0.748317	8.02159	0.00659698	3.79086	2.84393	4.74744	2.35653	8.08159	2.90973	1.71131	3.35601	0.0143962	0.269068	1.2619	6.9553	6.77449	4.55029	0	5.2686	5.33393	3.26432	3.31458	3.14008	7.42747	4.72856	2.29558	3.34158	2.88279	2.76471	4.17443	0.443902	5.25203	3.43213	3.79764	3.96722	6.32721	0.339445	0.116987	4.80569	4.173	5.95023	3.94753
TCGA.C5.A1BJ.01A	TCGA-C5-A1BJ	0	4385	6.52002	5.73667	2.65561	2.24184	1.19137	7.69263	0.0370174	4.26473	2.72389	4.12409	3.15817	7.23955	4.75135	1.51428	3.99281	0.317031	0.499172	1.47	6.75073	7.51754	4.21466	0.0229876	5.52595	4.64017	3.61584	4.80334	2.62726	6.68209	4.50176	3.05654	2.11328	2.54952	2.95735	4.37607	1.72901	4.2184	4.90666	4.18748	4.10815	5.83467	0.401544	0.0974355	7.08268	6.46108	5.60125	2.79589
TCGA.C5.A1BK.01B	TCGA-C5-A1BK	0	5385	2.19707	3.66391	1.96799	0.772427	0.34045	7.63618	0.00910036	2.82932	1.85095	4.21308	2.26895	7.43946	3.87221	0.958859	3.97266	0	0.44542	1.35617	5.9576	7.22332	3.49304	0.023502	5.33297	1.57366	3.2757	3.62544	2.21815	7.71136	4.01551	0.85093	1.6705	2.21908	2.714	2.17436	1.59022	2.61179	5.21481	2.28369	5.1768	6.38394	0.263296	0.0691577	7.01682	3.70973	6.24189	3.06363
TCGA.C5.A1BL.01A	TCGA-C5-A1BL	0	5271	7.21408	5.53465	3.14682	2.73719	0.353525	7.91532	0.033102	2.72572	3.4177	4.12443	2.5461	6.97083	3.69017	1.71906	2.74011	0	0.457351	1.27354	4.03891	6.84253	4.05682	0.00962437	4.58037	4.75529	3.46753	3.23319	2.40983	6.65105	3.84839	1.30677	2.28376	2.64214	2.43053	1.36709	0.724522	4.85007	3.68003	1.77739	4.56176	6.31778	0.0998289	0.0214926	4.06693	5.27056	5.29913	3.23624
TCGA.C5.A1BM.01A	TCGA-C5-A1BM	1	2520	5.26363	5.36294	2.37811	4.09685	0.652977	7.68603	0.0452984	3.3055	1.97837	3.83928	2.33935	8.33984	5.55739	1.2599	3.32656	0.00209623	0.231923	1.05028	5.55148	7.36256	5.03089	0	5.24163	4.42738	2.50439	3.45405	2.29577	7.469	3.24175	3.08788	2.01635	0.929634	3.28285	1.9642	0.687751	2.86322	3.96292	1.77611	3.72541	4.56898	0.135485	0.138906	7.49384	3.94533	6.28014	5.56742
TCGA.C5.A1BN.01B	TCGA-C5-A1BN	1	166	4.34627	5.32433	3.45063	3.63012	0.615954	7.35354	0.0100023	4.60294	1.87119	4.0563	3.1117	8.06613	2.72821	0.82353	3.11184	0.143603	0.204338	1.16007	4.92755	6.71188	5.02583	0.00865766	4.50527	3.54532	3.07911	7.02817	1.94627	6.61093	3.98143	2.24853	0.871765	2.47642	3.86336	3.47282	0.748563	3.73577	2.26853	1.62909	3.95353	7.34066	0.133093	0.0174192	3.20177	4.37408	5.78726	3.58661
TCGA.C5.A1M5.01A	TCGA-C5-A1M5	1	2052	6.59707	4.12766	2.53452	2.52148	0.557465	7.90071	0.133482	4.11554	2.98797	3.67073	3.06927	6.69724	3.82478	1.52584	3.3724	0.880222	0.288156	2.45562	6.25467	7.61014	4.52992	0.0281919	6.38088	3.19001	3.57955	3.21288	2.8455	5.95846	5.04132	3.16972	1.08989	2.85081	2.88124	2.75106	2.72899	3.1164	5.18583	3.31849	4.22214	7.70458	0.265947	0.0563399	6.5388	4.88713	5.30495	3.25457
TCGA.C5.A1M6.01A	TCGA-C5-A1M6	1	955	5.48068	4.70602	2.51251	3.53182	4.74279	7.67555	0.0117492	5.8179	1.34155	2.91626	3.67157	7.24068	2.28232	2.31636	2.94441	0.111723	0.525039	0.493551	6.86993	6.24591	5.69285	0.0501506	4.50817	2.49917	4.20419	2.28363	3.46658	6.65174	5.0943	2.55458	2.36854	2.20078	4.23061	3.50869	8.45466	3.04531	2.05142	2.34339	3.89108	8.00449	0.234741	0.811567	4.94534	3.65449	5.91687	2.63156
TCGA.C5.A1M7.01A	TCGA-C5-A1M7	0	1409	2.54463	4.23475	2.93469	3.99671	0.493505	8.06324	0.0152366	3.9861	2.24746	1.80975	2.69023	7.6217	5.76685	0.917921	4.0671	0.0207973	0.456338	0.700156	5.49045	7.11768	3.08097	0.00661081	4.99784	4.25871	3.30836	5.40618	2.21691	7.28778	4.17891	1.94592	1.81857	2.70859	4.78109	2.7299	3.25783	2.95594	4.54996	4.09236	3.19054	5.43996	2.01867	0.209815	7.20352	3.32227	4.62111	2.57742
TCGA.C5.A1ME.01A	TCGA-C5-A1ME	0	1756	1.22671	2.41629	2.89103	1.3694	1.36182	7.04894	0.716434	1.25853	1.03263	2.09661	3.37576	7.90594	3.93702	0.844732	4.48562	0.178035	0.173596	0.933819	5.35677	4.45155	3.4934	0.0106633	4.74773	4.85487	3.90867	3.52334	1.95696	6.40563	5.43141	3.88515	0.932212	1.97708	2.94621	1.97531	4.15635	1.36634	4.94601	2.95205	5.08689	7.08548	0.0469621	0.0119502	6.27826	1.04566	5.13254	1.16612
TCGA.C5.A1MI.01A	TCGA-C5-A1MI	1	1083	3.26016	3.57876	2.38558	1.31969	2.5352	6.99242	0.0360527	0.872117	1.44174	1.29827	3.08274	7.25054	3.86169	1.88726	3.46602	2.85024	0.0180329	1.4902	6.39531	5.06872	5.94301	0.00630308	4.93077	2.54705	3.25042	3.01062	3.96145	6.1506	5.36227	3.66012	1.19448	1.88744	4.68266	3.22362	1.3246	1.6917	5.30363	3.28265	3.44184	4.82017	0.214289	0.0501125	6.34768	0.861853	5.67652	3.72633
TCGA.C5.A1MJ.01A	TCGA-C5-A1MJ	1	14	4.21876	2.91235	2.15105	3.01197	2.26958	6.72944	0.0460924	0.834768	1.67376	1.82076	3.54951	6.53725	3.02381	1.62388	4.0235	0.290981	0.508173	1.29272	7.47717	5.25067	3.86246	0	4.3496	4.51769	4.32944	4.44706	2.87703	4.35182	5.29279	2.65714	1.24605	2.86899	4.40306	5.06168	3.76825	1.65625	3.91216	4.40584	3.91044	5.86941	0.898678	0.12191	6.4959	0.563054	5.77993	0.974994
TCGA.C5.A1MK.01A	TCGA-C5-A1MK	1	74	5.05448	7.14122	1.48102	4.47552	1.04352	8.0965	0.0298017	4.91038	1.96972	6.22234	3.48824	7.66415	5.28416	1.63566	3.63547	0.301188	0.0871193	1.0834	6.60911	7.97107	4.46924	0	4.99472	2.85595	3.84725	3.87875	4.11934	7.682	4.46071	2.55248	1.07912	1.90685	3.88061	5.04085	1.38165	4.4786	4.0346	5.39809	4.5182	8.55967	0.118899	0.130245	7.77577	4.62525	6.35595	3.6639
TCGA.C5.A1ML.01A	TCGA-C5-A1ML	1	636	3.23947	4.80107	4.26813	2.88653	1.3402	7.87277	0.0436933	1.52127	1.64965	3.01348	3.03439	7.55974	4.23003	2.05062	4.5042	0.112768	0.589167	1.23085	4.7955	6.17632	5.1479	0.0127369	4.62183	4.20079	3.60232	3.84903	2.87712	8.38443	4.51419	4.20231	3.27734	3.24832	3.90908	4.96497	2.53174	3.11669	3.9837	2.18747	5.60067	5.56344	2.52454	1.06602	7.01567	3.71247	5.94656	3.88669
TCGA.C5.A1MQ.01A	TCGA-C5-A1MQ	0	1031	2.09253	5.71425	2.28357	2.02696	1.68466	8.77183	0.0139307	2.02796	1.65514	4.05218	3.32265	8.05601	3.34223	0.629015	3.642	0.0636632	0.17043	0.77703	6.79527	5.27434	3.94954	0.0240202	4.39596	1.32706	3.0522	5.83581	2.55729	6.26619	4.31653	3.13422	2.11852	2.13919	4.60585	5.48819	2.52252	1.61022	4.44684	3.25667	3.79754	5.51549	0.860906	0.171356	5.66276	6.38925	7.38945	3.12081
TCGA.C5.A2LS.01A	TCGA-C5-A2LS	0	1345	2.32613	1.19403	2.08007	1.6551	3.23631	7.0667	0.665521	1.18368	2.18417	0.433551	3.40279	7.1423	4.50378	1.79973	3.59399	0.0194147	0.561696	0.778539	3.70614	6.41468	4.46128	0.0204626	5.09955	2.36234	4.5555	1.63077	2.77903	5.49391	5.0552	4.45127	0.407936	0.399812	3.24076	0.510937	6.92667	2.50819	3.39336	1.1632	3.11898	6.51203	0.106284	0.0251951	7.24831	2.41502	5.98242	1.52942
TCGA.C5.A2LX.01A	TCGA-C5-A2LX	0	2526	2.29868	4.61996	1.56029	0.584697	0.586807	7.6516	0.12989	3.79939	3.15524	2.08745	3.66799	6.99103	6.24024	0.698386	3.81695	0.154946	0.849856	3.15035	6.73231	6.48479	4.64017	0.0233283	6.52082	0.461316	3.32881	3.68739	2.3508	6.02155	5.34338	2.56051	5.37155	2.45857	4.66051	3.38435	2.29314	4.40874	7.05089	4.22205	5.17265	5.20659	0.17743	0.245137	8.31674	6.01083	4.86485	6.44644
TCGA.C5.A2M1.01A	TCGA-C5-A2M1	0	1169	2.51597	2.98858	1.79833	3.08997	2.87184	7.00079	0.849735	0.890638	1.83743	0.295711	2.99905	7.47331	4.19517	1.60987	4.635	0.101833	0.523639	0.970072	3.69245	6.01679	3.79008	0.00512545	4.04566	5.35866	4.02109	2.53648	2.30004	4.99485	4.27482	2.71196	0.63443	1.82442	4.04993	1.38023	5.45459	3.92856	4.65016	1.7632	4.15481	7.35335	0.0361828	0.0509023	7.58106	0.393677	5.31979	1.38455
TCGA.C5.A3HD.01B	TCGA-C5-A3HD	0	1582	2.05827	6.19958	3.96102	3.40506	0.928298	8.58511	0.0470252	5.43689	2.1359	3.92475	2.83257	7.28729	5.96849	1.30568	3.30082	0.188477	0.0786016	1.00772	3.30725	7.39366	5.64113	0	5.37073	4.21159	3.59203	5.98224	2.36303	6.36801	4.78696	3.48052	2.5315	2.94474	3.85345	4.0412	2.04843	3.61274	2.04716	2.66537	4.05312	7.97779	0.0578463	0.0311894	7.2629	2.94277	5.74109	3.34404
TCGA.C5.A3HE.01A	TCGA-C5-A3HE	0	548	2.94901	3.67361	1.36142	2.88712	2.84354	7.77598	0.935966	2.82873	1.25553	1.34662	3.31674	6.53498	2.51226	0.688581	3.40647	0.497323	0.407125	1.09291	5.81254	5.73276	3.73374	0	5.02227	4.38141	3.44153	2.962	1.96003	5.23062	4.52619	2.17532	1.86059	2.24154	3.98338	2.48163	4.32225	2.12525	5.65223	1.6376	4.16448	7.37332	0.136527	0.0373106	6.68523	0.759075	6.34726	2.10799
TCGA.C5.A3HF.01A	TCGA-C5-A3HF	1	543	3.47521	3.65801	3.11719	3.62394	1.29448	7.33066	0.198483	1.95303	1.4699	2.19069	3.31531	7.79683	2.91602	1.23088	3.75214	0.0275699	0.878375	1.16914	7.1332	5.80716	4.1453	0	4.98005	2.36402	3.78207	4.20646	2.93736	4.98279	4.56313	1.92672	1.4788	1.54659	3.96303	3.58922	3.7374	1.80939	4.0016	4.55302	3.22003	5.91726	0.364046	0.843945	5.29077	0.805698	5.65586	3.69266
TCGA.C5.A7CG.01A	TCGA-C5-A7CG	0	6408	1.75092	3.77022	3.40583	2.41495	0.879518	7.2475	0.297031	3.091	2.28758	2.28556	3.02442	5.92265	3.80072	1.86174	3.11561	0.702556	0.236373	3.06753	5.74291	7.10633	4.75037	0.00948035	6.22428	2.47017	3.50378	4.66972	2.90908	5.10534	5.55275	1.41989	1.95375	2.71497	3.81387	2.41643	1.51141	3.49186	6.2117	4.01391	4.501	5.68565	0.227182	0.102885	6.25367	2.99535	4.8641	2.44672
TCGA.C5.A7CH.01A	TCGA-C5-A7CH	0	4694	4.7217	3.5711	3.25996	2.31044	0.656905	8.46295	0.241519	2.62237	2.28764	4.8119	2.93735	8.14682	2.6424	2.0054	3.94909	0.121443	0.229635	0.916835	8.60884	6.27081	4.7636	0.010791	4.48747	4.6833	2.81162	6.0852	1.78097	8.19884	4.45677	3.19521	0.929934	2.97341	3.42396	4.92247	0.0291443	3.19811	2.08477	1.69969	4.21256	6.26957	0.0935194	0.0548082	5.59744	3.22409	5.22847	4.87885
TCGA.C5.A7CJ.01A	TCGA-C5-A7CJ	1	3097	3.53469	4.95853	3.39577	3.01284	2.10881	7.44243	0.148588	2.90621	2.64411	3.66134	2.95085	7.98163	4.42756	1.80588	3.55861	0.013112	0.241851	1.68113	7.12693	7.07579	4.36248	0	5.56609	6.49237	3.46224	4.57976	2.85853	7.7677	4.55715	2.70152	1.87905	2.51197	2.54822	4.7536	0.915229	3.60056	5.14625	4.4321	3.58717	6.86536	0.367148	0.315517	7.51053	4.58716	6.16368	2.25765
TCGA.C5.A7CK.01A	TCGA-C5-A7CK	1	4086	5.34279	6.51756	3.52182	3.56883	1.76335	8.34729	0.0546234	5.54523	2.40659	3.84806	3.07103	6.94589	5.09857	1.37058	2.84087	0.00506675	0.233669	1.37278	7.51818	7.34664	5.7305	0	5.16763	6.61458	3.12489	5.97645	1.98951	6.94302	4.61482	2.29492	2.61898	3.96563	3.48596	5.59145	0.186847	3.9872	2.29227	3.90807	4.93177	7.05474	0.600436	0.0599382	6.24522	3.34834	5.53921	3.71025
TCGA.C5.A7CL.01A	TCGA-C5-A7CL	1	471	7.55876	5.03495	1.70791	3.13516	0.831902	8.35225	0.381717	5.21971	2.88622	6.12587	4.17056	7.27107	4.37768	1.23215	3.06571	0	0.460887	0.453729	6.8384	7.09623	5.28247	0.0489062	6.20589	5.71302	2.92141	3.94631	2.13327	7.41363	4.07553	2.69368	3.24043	2.76241	2.86718	4.78098	2.78077	3.92355	2.9154	3.72586	4.60391	7.09929	0.42704	0.0865852	6.66641	6.32544	7.50712	3.44575
TCGA.C5.A7CM.01A	TCGA-C5-A7CM	0	619	3.55985	3.77564	1.90272	3.72719	4.26387	8.46873	0.0742243	4.81845	1.3411	3.74224	3.6427	7.6418	2.51712	1.05112	3.12811	0.00692769	0.290493	1.3136	6.86212	6.34474	4.52779	0	5.30278	1.54736	2.37114	2.96927	1.48338	5.20249	4.46489	2.36547	1.04855	3.16472	4.5102	4.29408	7.5658	1.98408	3.20528	3.15165	3.99303	5.88094	0.346669	0.036476	5.58529	0.381443	5.59914	1.62761
TCGA.C5.A7CO.01A	TCGA-C5-A7CO	0	4482	5.1185	5.31544	3.06613	3.35016	0.0984781	8.61705	0.0447326	2.53551	2.82182	3.15868	2.63159	6.80394	3.56938	1.07939	3.19501	0.278803	0.113941	1.65993	4.83774	6.47385	3.94777	0.00979346	5.41139	5.61168	3.04264	3.70804	1.69667	5.50225	3.89534	3.39424	0.796596	2.50489	2.29426	2.80699	0.0634507	3.78119	1.79971	1.61107	5.06199	5.34129	0.101528	0.0519382	5.03763	3.88163	5.26703	2.26931
TCGA.C5.A7UC.01A	TCGA-C5-A7UC	1	523	4.69748	5.59979	3.16349	3.11107	2.27831	7.41636	0.0113492	3.0332	2.33282	5.88326	2.95494	8.25458	5.78372	0.652542	3.73972	0.277029	0.135063	0.721618	5.83539	8.07354	4.0111	0.0098241	5.47896	4.19902	3.72618	7.80404	3.06287	5.89182	3.98862	0.557367	1.49395	2.45336	3.93639	4.19366	2.31683	2.95545	1.26904	0.623797	3.63657	7.48462	0.27896	0.019758	6.98672	0.636998	6.14174	2.48635
TCGA.C5.A7UE.01A	TCGA-C5-A7UE	0	4738	4.89236	5.61328	3.87427	1.78397	0.248922	8.04678	0.0421253	3.70643	1.88799	3.51918	2.46514	7.27332	3.40178	0.664189	4.51985	0.0869637	0.871573	1.30366	5.48085	5.47532	4.56996	0	5.30416	4.76922	3.08325	3.06238	1.34314	8.54662	3.85657	4.70165	3.08512	2.10764	1.79232	2.4685	0.0142891	3.85992	3.33777	1.95645	4.6192	4.82697	0.931315	0.0675027	6.85208	3.65129	5.54498	3.75115
TCGA.C5.A7UI.01A	TCGA-C5-A7UI	1	2888	3.05451	5.11043	2.65524	2.09549	0.666084	8.75428	0.0324468	3.94787	0.890255	5.84072	2.71716	7.65793	3.02644	0.50419	3.82265	0.065792	0.916477	0.85385	9.64838	5.48864	3.1822	0.028114	7.18356	3.70328	3.26418	4.07402	0.913083	7.43225	3.8723	1.35172	4.60177	2.5799	2.1968	2.16197	0.156545	3.66452	4.6294	3.28193	6.03707	7.08282	0.667237	0.0984214	6.14151	5.82001	5.74882	2.78944
TCGA.C5.A7X5.01A	TCGA-C5-A7X5	1	414	5.26622	3.49213	3.23578	3.21364	0.529369	7.42099	0.682464	2.42416	2.02603	3.48481	2.80836	7.96082	3.15554	1.3486	4.40861	0.00270981	0.14524	0.225573	4.72235	6.03632	2.97542	0.0255113	4.13187	4.66826	2.8669	5.44301	1.48161	7.18493	3.79801	2.27418	1.1794	3.41135	3.9611	4.00608	0.0361871	2.68101	1.29984	2.58692	6.29784	7.98698	0.0745678	0.0323396	5.2851	0.558594	5.66275	1.5695
TCGA.C5.A8XH.01A	TCGA-C5-A8XH	1	1394	4.71357	4.28336	2.61237	2.99691	0.589869	7.76293	0.00962889	2.97374	1.9534	3.22427	2.24953	8.12475	4.75017	1.79852	3.99151	0.0183798	0.0611148	0.598287	7.45012	7.0308	3.58473	0	5.93575	4.48212	3.7668	5.37078	1.81594	6.82693	4.35646	2.44773	3.21886	3.93044	4.09559	3.7903	0.753721	3.0335	3.67315	1.54797	4.61424	7.13308	0.372474	0.0296807	6.62888	2.50758	5.69572	2.71242
TCGA.C5.A8XI.01A	TCGA-C5-A8XI	0	254	4.91819	5.95995	3.36108	2.20182	3.0956	7.88826	0.284149	3.34506	2.39147	4.35778	2.30244	7.44561	5.9005	1.77597	3.64939	0.149025	0.533811	3.35465	6.13539	8.51726	4.7025	0.0278381	5.91973	4.27564	4.10925	3.66993	2.82868	7.50809	5.2891	3.23632	1.92857	3.24067	2.89768	3.46838	2.18367	3.93851	5.05589	2.42516	4.88189	7.66693	0.266345	0.0414193	8.40457	6.56956	6.66504	2.39505
TCGA.C5.A8XJ.01A	TCGA-C5-A8XJ	0	4467	4.42708	4.66823	1.63248	3.85866	1.84732	8.28457	0.959044	3.05418	1.63665	3.13369	3.4888	6.72612	3.72279	2.63992	3.5708	1.31241	0.146679	1.82457	8.33873	5.85341	5.52279	0	4.96319	1.55173	4.24622	4.50548	2.94764	6.91324	4.72569	3.52472	1.53179	3.57213	3.76067	5.15445	2.12541	3.9801	3.59879	3.65636	4.13431	6.43981	0.546088	1.27413	6.2185	3.28981	5.46307	2.59444
TCGA.C5.A8XK.01A	TCGA-C5-A8XK	0	3039	3.81331	2.7682	3.33742	3.27762	0.529909	8.39656	0.0126311	4.01207	1.55825	3.80194	2.94872	7.72638	1.73843	1.05768	3.87457	0.132523	0.109264	1.08156	5.26813	5.95244	2.88565	0	3.77836	2.98284	3.0985	5.11895	2.51581	6.38827	4.58787	2.29296	0.679963	3.54797	4.20861	4.34008	2.28302	2.95877	2.47878	1.22162	3.31048	7.08419	0.0669558	0.0460209	5.8716	1.75148	5.17839	2.86343
TCGA.C5.A8YQ.01A	TCGA-C5-A8YQ	1	715	6.08997	1.12473	2.32827	3.46414	0.666214	8.25723	0.148486	4.12885	1.4184	2.35541	3.2048	6.18154	3.37356	2.26395	3.46454	1.92287	0.0585928	0.843676	5.85736	6.00143	4.70328	0	3.80241	2.11019	1.66309	4.80622	2.42821	4.95364	4.38748	1.86072	1.46569	2.35449	2.507	2.68703	0.0554997	0.456672	2.19085	2.09724	3.86086	6.17249	1.71287	0.667994	3.01907	0.321241	5.55697	4.22397
TCGA.C5.A8YT.01A	TCGA-C5-A8YT	1	633	3.52614	1.44284	0.563954	2.68522	2.18407	6.58023	0.0442044	2.58827	1.45718	1.39	2.54336	6.00601	1.75838	1.68392	4.42305	0.0213278	0.90895	2.41829	7.54382	3.90422	4.60901	0	4.14447	4.27841	4.09112	4.53601	3.24161	3.92561	4.21621	3.93571	3.39166	3.73493	3.32228	7.17615	4.24489	2.53555	4.05701	6.12791	2.85191	4.06599	3.51742	0.0597061	6.02393	1.29516	3.1242	0.969941
TCGA.C5.A8ZZ.01A	TCGA-C5-A8ZZ	0	636	4.60285	4.09488	1.73828	3.80117	1.81885	8.0754	0.0434668	4.97558	1.8242	1.31913	3.02933	7.25164	2.64529	1.9482	4.13276	0	0.488411	2.00537	7.89646	4.98263	5.29593	0	4.9362	4.02161	2.94923	4.96041	1.72352	6.71161	4.42644	2.9085	2.4442	3.47248	2.78039	6.25727	0.103661	4.49408	4.29705	5.45707	3.57958	4.21188	0.333029	0.113156	4.40092	1.47117	4.58728	3.42484
TCGA.C5.A901.01A	TCGA-C5-A901	0	518	2.7977	4.37909	2.71815	3.80284	1.58554	7.70809	0	3.66355	2.48468	3.55358	1.93331	7.88629	4.4146	1.13635	2.73011	0.0138069	0.201994	0.954261	6.27186	7.88827	3.93782	0	5.69608	5.48688	2.52906	4.35019	2.62946	8.51514	4.35514	1.54564	2.91256	2.0497	3.54517	4.04706	0.164102	2.48272	4.39129	3.15402	3.43314	7.29549	0.951088	0.0747793	9.25703	4.58094	5.5022	4.03018
TCGA.C5.A902.01A	TCGA-C5-A902	0	149	6.20123	3.05614	2.48567	2.96677	0.19761	8.21842	0.0220449	3.28853	1.78778	5.0012	3.38484	7.07117	3.41402	1.36347	4.79311	0.468063	0.219775	2.24923	7.18133	6.2038	3.77438	0.00957754	4.03958	2.93341	3.35145	2.02484	2.59568	6.60168	5.64764	4.50561	1.0444	2.53337	3.88541	3.36233	0.730761	2.3613	2.58231	1.79149	4.17046	6.39276	0.251113	0.0277436	7.56714	2.09414	7.08567	2.93963
TCGA.C5.A907.01A	TCGA-C5-A907	0	448	4.11084	5.47811	2.45529	3.68958	5.08986	8.24959	0.063214	1.95309	2.03438	3.00907	3.15401	8.44617	2.54252	1.02312	3.88722	0.0245346	0.289995	0.477612	5.31962	6.94498	3.52886	0	4.84938	3.09	4.09235	3.62825	2.22483	6.49449	3.64718	6.70065	1.0453	3.58878	3.57449	4.8302	3.37451	2.39046	3.18827	2.31379	4.00329	6.83361	0.133281	0.0199197	7.28409	1.38269	6.70311	3.06565
TCGA.DG.A2KH.01A	TCGA-DG-A2KH	0	34	3.11808	3.39549	3.03325	4.67805	3.93348	7.69859	0.145182	4.36418	1.29483	1.74965	3.14075	7.68455	5.39741	1.11959	4.09632	0.0104065	0.413084	0.633954	1.92724	6.35274	4.3186	0.0261894	4.27881	4.90314	3.89166	2.22572	1.67297	3.70235	4.6776	1.46782	0.555859	1.68237	3.12486	0.682836	3.1041	1.67023	3.41503	0.637334	3.37392	7.27703	0.0463946	1.6461	7.27895	4.74492	6.04427	1.8735
TCGA.DG.A2KJ.01A	TCGA-DG-A2KJ	0	2893	0.931333	4.53966	0.0653224	1.5577	0.222458	9.55302	0	4.08123	0.373734	3.82002	3.5442	7.26307	1.0239	0.331825	4.67049	0.00632719	0.391232	0.683777	6.55309	4.26917	3.51528	0	4.39909	2.83915	2.29043	1.73351	0.724949	4.42151	3.34732	3.21497	0.608193	0.451335	1.72224	1.22288	0.275646	0.613344	5.64189	2.04621	4.22272	5.04602	0.0177812	0	3.79444	3.94658	5.10817	3.00268
TCGA.DG.A2KK.01A	TCGA-DG-A2KK	0	2496	4.25396	5.19351	3.4534	2.70971	4.28155	9.01503	0.223796	4.52787	2.06109	4.25958	3.63707	6.56478	4.81261	1.09725	2.64373	0.00733857	0.293382	1.47335	5.26776	8.03458	5.62686	0	5.04768	1.63306	3.27012	2.22288	3.23192	6.74442	5.78363	4.0224	0.609061	3.27869	3.97581	3.11197	2.47449	2.37468	4.29448	1.8604	5.40485	7.97592	0.217939	0.173515	6.39321	6.51268	5.15133	3.14466
TCGA.DG.A2KL.01A	TCGA-DG-A2KL	0	1367	6.3591	6.79409	2.57133	2.47506	1.62495	8.36522	0.0244261	3.76473	3.60497	4.85078	2.47263	8.00682	4.73751	1.76392	2.84073	0.00224421	0.253842	1.42802	8.13869	8.31164	4.93688	0.00708669	5.69409	4.65239	3.5114	4.5224	3.20649	7.49634	4.95465	3.28539	0.739682	2.28358	3.63638	6.64952	0.083075	4.94189	3.9947	6.14391	3.78358	7.77964	0.585668	0.123585	6.86246	7.88	5.67999	2.64314
TCGA.DG.A2KM.01A	TCGA-DG-A2KM	0	1946	4.41063	4.03736	1.95782	2.47927	1.37873	7.554	0.0645398	2.67591	2.84399	2.90694	2.88536	7.12591	4.87101	1.43874	2.80455	0	0.202461	2.6015	6.54904	6.92609	4.58493	0	6.32046	3.64986	2.51916	4.10988	2.85437	7.01637	5.54014	1.17127	3.60187	2.48005	4.46056	2.85323	2.68337	2.75836	8.21541	4.72045	3.64429	6.11975	0.713649	0.191578	7.64707	1.10165	4.26109	2.69054
TCGA.DR.A0ZL.01A	TCGA-DR-A0ZL	0	2669	4.01771	4.98155	2.89172	2.56366	0.835786	7.57081	0.026909	4.83453	2.25402	3.44422	2.59876	7.42737	4.48082	1.28957	4.33772	0.159271	0.562927	1.15453	4.10407	6.31651	4.2055	0	5.00075	5.01147	3.17555	4.50107	1.44629	6.09351	4.89903	1.95341	0.581911	2.47605	2.68631	1.40655	0.507561	4.02568	3.44312	1.18594	3.78848	6.12095	0.133381	0.0312746	5.12272	7.08915	6.20165	3.95301
TCGA.DS.A1O9.01A	TCGA-DS-A1O9	1	266	7.0356	6.15229	2.61374	3.39998	0.580371	8.25403	0.025639	4.40643	1.90983	4.18285	2.7115	7.90842	6.24222	2.34144	3.68983	0.0974577	0.463394	1.21511	7.74808	7.4703	4.53086	0.0222083	5.47505	5.48083	4.37554	5.25132	2.68472	7.70543	4.07226	2.53839	5.42612	2.74856	4.01596	5.23889	1.91603	3.4544	3.85763	4.04699	3.56022	6.5647	3.52302	0.147742	8.15603	4.39528	5.37409	1.2725
TCGA.DS.A1OA.01A	TCGA-DS-A1OA	1	879	8.67229	4.63213	3.2187	2.9371	1.7647	7.32555	0.11306	3.75159	2.30179	4.85725	3.01908	8.52146	3.6109	0.992987	3.96401	0.0116503	0.364376	2.32742	7.30828	8.25818	4.80384	0.00922045	6.19472	5.24609	3.39718	3.76761	3.13532	7.47197	4.64938	2.10476	1.28864	1.072	2.67705	3.21704	0.457792	4.2089	4.82664	3.75686	4.42259	6.39323	0.437854	0.0826293	6.66892	2.0406	5.98798	3.75415
TCGA.DS.A1OC.01A	TCGA-DS-A1OC	0	376	3.74951	6.35658	2.91704	3.37421	1.35023	8.5443	0.0363898	4.24447	1.72295	6.20949	2.6499	7.8629	6.02795	1.50965	3.83662	0.310202	0.0539331	1.71202	5.0331	8.76106	4.16003	0	5.87896	1.2096	4.28986	4.2067	2.58274	7.44095	4.19191	1.88576	5.03987	1.58934	3.48333	1.88347	2.30667	2.71865	4.9242	2.28906	4.40445	7.81183	0.0466382	0.0236367	7.71571	7.04661	7.14087	4.18732
TCGA.DS.A3LQ.01A	TCGA-DS-A3LQ	0	699	4.06815	4.47992	2.4274	2.69007	1.1189	8.01571	0.0159885	1.64259	1.51788	1.33895	2.25929	6.71639	3.75715	2.59968	2.86592	0.0239857	0.572845	2.12562	7.33538	5.10898	5.21041	0	4.86972	4.29267	3.1309	3.48856	1.67221	6.62287	4.50417	4.21329	3.2575	2.18165	2.41161	4.41802	0.124128	3.14311	4.1648	3.24504	4.05862	4.5564	0.791616	0.180097	6.8914	0.3219	4.84196	2.30923
TCGA.DS.A5RQ.01A	TCGA-DS-A5RQ	0	512	6.46352	5.94663	3.06421	1.43184	0.62545	8.17837	0.152285	3.34504	2.54719	2.25451	2.27761	8.27095	5.68286	2.03071	2.90402	0.0821009	0.810182	0.714383	7.17352	7.88091	4.67427	0	5.36828	5.18283	3.72324	3.57427	2.72375	8.30005	4.45925	4.93246	0.714862	2.58616	3.12382	3.19065	0.939395	4.39647	3.8855	2.32558	4.87289	9.04377	0.260947	0.0928226	9.172	6.44265	6.15269	3.06277
TCGA.DS.A7WF.01A	TCGA-DS-A7WF	1	492	3.09023	5.36213	0.790022	2.97289	1.02086	7.09721	0.0415044	1.27688	2.85589	0.794901	2.86585	7.18537	4.01647	1.72074	3.78419	0.0028764	0.63346	2.79112	10.1088	5.91355	4.91166	0.0181007	4.6127	2.01252	4.00937	2.29127	4.46765	6.79945	6.23013	5.44215	0.61798	3.91126	4.38116	2.61718	2.96432	3.56567	6.8021	2.07577	3.80843	4.4338	0.109473	1.39312	4.79767	2.90121	4.10261	1.02848
TCGA.DS.A7WI.01A	TCGA-DS-A7WI	1	252	3.11356	6.137	3.30074	3.22618	0.278626	8.47043	0	3.98389	1.39963	4.44715	2.68913	7.46171	6.965	0.535568	4.05693	1.50015	0.0254139	0.574101	4.5189	6.40474	3.49505	0	5.05579	5.66049	3.21352	4.83589	1.7091	6.44808	4.25468	2.83633	3.75573	3.38086	3.7619	2.85913	1.90014	3.10285	3.15385	0.581343	3.52624	6.5745	0.608096	0.0297124	8.12036	1.69253	7.48165	3.65825
TCGA.EA.A1QT.01A	TCGA-EA-A1QT	0	1243	6.61726	6.2403	3.71039	2.98576	0.322572	8.09728	0.0131617	4.37083	2.31749	3.14217	2.52086	7.55184	4.35496	1.10142	5.1851	0	0.149689	1.6437	5.3886	6.98046	3.65346	0	6.80419	0.192612	4.21869	5.52709	2.55675	6.17701	4.64253	3.05175	1.23153	2.27547	2.38591	2.12256	2.98962	4.78406	2.33489	5.87842	4.82126	3.64309	0.0842245	0.0114968	4.94669	0.531488	6.50614	2.98744
TCGA.EA.A3HR.01A	TCGA-EA-A3HR	0	940	5.10538	5.09867	3.16473	2.49048	0.591831	8.10397	0.0570063	3.847	3.02187	4.21624	2.05947	7.39629	3.18632	1.90498	2.35798	2.22841	0.141006	1.19865	5.7462	7.36799	4.39117	0	6.24766	4.2478	3.50012	4.09281	3.61926	7.11096	4.33637	1.87925	2.78926	3.76591	3.44537	2.44883	2.35744	4.53768	2.91043	3.00784	3.90094	7.3372	0.0277771	0.119038	5.11837	5.49592	6.09352	2.65334
TCGA.EA.A3HS.01A	TCGA-EA-A3HS	0	959	6.67911	5.49269	2.91155	3.23647	0.887347	7.25739	0.0162224	4.04069	2.73	2.75984	3.7666	6.79963	4.91931	1.34131	3.17701	0.0590156	0.113035	1.71521	7.59659	7.66122	4.96703	0	5.67916	6.50644	3.34856	2.98404	2.35712	7.06119	4.77036	1.81722	2.12037	3.09043	2.50018	3.49915	0.450572	3.25104	3.28425	3.40015	3.80778	7.06961	1.48873	0.109661	6.70677	3.7002	6.80087	4.4437
TCGA.EA.A3HU.01A	TCGA-EA-A3HU	0	1013	3.52967	6.63773	2.93409	3.11921	0.677618	8.57028	0.0238368	3.52544	2.1993	5.85414	2.77331	7.12612	5.87284	2.34045	2.33865	0	0.0962712	1.47194	7.19752	7.47572	4.98344	0	5.06726	5.07226	4.1531	3.30832	3.03359	8.03138	4.88667	2.1581	1.64884	0.764769	3.83355	2.66121	0.577731	5.1891	5.64729	2.67881	4.78651	7.97346	0.320268	0.0307549	7.69145	6.78576	4.70563	2.04863
TCGA.EA.A3QD.01A	TCGA-EA-A3QD	0	397	1.80913	4.4901	2.19692	2.8172	1.34224	7.60468	0.0992377	3.38594	3.03681	0.909946	2.91787	7.19524	4.46281	1.55174	4.01986	0.0250697	0.563473	2.10181	7.52375	5.30508	4.56463	0.0523651	5.41013	2.4068	3.03789	3.77954	2.35286	6.3945	5.21109	1.97666	1.5077	1.73497	4.05976	3.38147	0.514188	2.13153	6.10916	4.54092	4.5621	6.12099	0.786909	0.265062	6.468	1.89351	5.52001	3.93621
TCGA.EA.A3Y4.01A	TCGA-EA-A3Y4	0	1122	5.09933	5.90316	2.85968	2.31487	0.631664	8.21654	0	2.21741	1.6729	7.16814	3.00769	8.13567	2.99281	0.616158	3.35156	0.00870911	0.136233	1.10097	6.06462	6.98223	3.42085	0	5.67455	0.832604	3.64606	5.73762	2.3313	6.11541	3.43047	5.13858	0.744139	3.58257	2.08497	4.48064	1.04766	0.688905	5.07693	1.31665	3.22279	8.0228	0.263919	0.0199973	7.17961	1.96224	7.90591	5.18897
TCGA.EA.A410.01A	TCGA-EA-A410	0	803	3.49661	2.6262	0.608133	0.335874	2.2999	7.34789	0.132637	1.65822	2.0662	2.81525	2.84937	5.94556	3.5688	0.870169	3.78271	0	0.168193	1.29719	8.73338	4.92467	3.9541	0	5.25693	0.435443	4.6509	2.87691	2.45002	7.0986	4.18241	1.01919	1.48026	1.56756	3.01779	4.99465	0.0904452	4.67191	4.63783	2.62063	4.19921	6.06632	3.93129	1.07404	4.74079	0.710184	3.04858	2.34775
TCGA.EA.A411.01A	TCGA-EA-A411	0	747	2.96504	3.34958	1.08526	0.261926	2.01858	7.79631	0.0140267	3.73958	2.26095	3.87349	2.58623	8.10828	3.22017	1.85075	4.56762	0.240882	0.465941	1.70431	8.90186	6.95574	5.79609	0.0181769	4.76989	1.20162	3.736	4.41062	3.31421	7.12067	4.3312	2.39749	1.65082	2.89798	3.60976	5.65591	0.421909	2.67542	4.37895	4.63968	4.38337	5.80591	0.320557	0.179736	5.71208	4.64033	5.73343	3.9325
TCGA.EA.A439.01A	TCGA-EA-A439	0	965	4.63177	3.28029	1.49858	2.2177	2.85658	8.09929	0.0190879	3.87026	1.41637	0.915015	3.12749	6.4744	3.6631	1.52889	2.63311	0.0104731	0.0408046	2.66494	8.57953	5.49237	5.4629	0.0597016	4.72802	1.9739	3.71112	3.11101	3.14308	5.94561	5.70656	4.23355	0.747768	2.60334	3.60462	5.89331	6.0044	2.9593	3.05224	4.90527	4.76587	5.2165	0.329937	0.469875	4.79263	4.56148	4.07418	0.981637
TCGA.EA.A43B.01A	TCGA-EA-A43B	0	791	1.67539	6.16493	1.80237	3.22938	0.405715	8.61338	0	2.54778	1.79402	6.88883	2.44994	7.2632	3.7983	0.438076	4.05753	0.281154	0.0688457	0.659883	6.36967	6.41686	3.75527	0	5.02636	3.30825	3.16228	6.3974	2.51188	7.55848	3.40508	2.82348	2.44253	2.99031	2.95425	5.0845	1.94694	2.76359	4.18161	1.72938	4.88641	7.98401	0.203854	0.03026	6.57427	7.02122	7.33262	4.40314
TCGA.EA.A4BA.01A	TCGA-EA-A4BA	0	755	3.04414	4.31029	0.609382	3.15991	3.14258	7.17799	0.0794175	1.60639	0.719488	4.9923	3.12094	5.67575	2.13904	1.64261	4.43597	0.0184903	0.325575	0.532433	8.28068	6.49773	4.33547	0.0348923	4.98009	2.67291	5.10373	3.08427	3.75189	5.47668	3.85999	4.75945	5.09818	1.83343	4.33471	4.36392	3.03264	3.17472	5.06715	3.0425	4.04146	6.67046	0.360504	0.307863	4.76844	1.56587	5.06119	2.68917
TCGA.EA.A556.01A	TCGA-EA-A556	0	453	3.84575	2.7875	0.328123	3.90841	1.00801	7.70798	0	2.33188	1.63389	1.41271	3.3987	5.4841	2.46761	1.33489	3.72235	0.0104506	0.411745	2.21781	7.57285	5.5389	4.05266	0.0328003	4.60656	1.7087	3.63486	3.42644	3.09104	4.67039	4.82907	5.73627	3.17069	2.46242	2.71736	4.17919	5.62014	2.75166	4.76851	4.932	4.65257	5.59533	0.697958	0.966395	4.91347	2.11731	5.3195	4.17407
TCGA.EA.A5O9.01A	TCGA-EA-A5O9	0	788	6.92996	6.84184	1.13191	3.26985	0.172765	8.99208	0.0216547	2.77981	2.23671	3.26111	3.09862	7.45073	4.10535	1.19171	4.32245	0.174061	0.243874	0.578461	4.19272	7.36378	3.97144	0.00940731	4.47239	1.0475	3.17496	4.49086	2.78061	7.62856	5.44598	2.22766	1.42366	2.08543	3.73858	1.28457	0.0922689	2.83165	2.77961	1.01018	5.35323	8.1401	0.0818228	0.0334704	6.52451	5.84476	6.947	2.13364
TCGA.EA.A5ZD.01A	TCGA-EA-A5ZD	0	830	2.47866	4.50169	3.70419	2.94163	0.654874	7.77648	0.0354603	3.28622	2.61791	5.33067	3.01022	7.83783	4.20686	1.3393	3.16785	0.00326937	0.40227	0.588747	6.28743	7.31642	4.44577	0.010316	5.01099	6.15533	2.75143	4.47518	2.9033	6.91409	4.59744	2.739	1.54656	1.23653	2.70256	3.3586	1.60128	2.46127	4.22123	3.27002	3.87438	5.5939	0.0543718	0.0921739	6.28299	1.50375	6.16395	3.25091
TCGA.EA.A5ZE.01A	TCGA-EA-A5ZE	0	829	6.81505	2.82997	2.7634	2.70713	1.80734	7.82727	0.129295	2.85234	2.08561	2.05826	3.3434	6.57561	3.86124	1.4224	3.14264	0	0.632988	2.16191	7.88742	6.72763	4.30075	0	5.84985	3.90119	4.29365	4.38603	2.16605	4.78536	5.41242	2.50731	1.95663	1.92694	4.49667	4.08757	5.90075	3.39053	3.84752	4.14361	3.6345	6.78898	0.219644	0.110192	5.72413	3.42297	7.11512	3.01639
TCGA.EA.A5ZF.01A	TCGA-EA-A5ZF	0	828	5.02538	2.8891	1.64993	1.98484	2.5143	8.29116	0.0595603	4.76742	1.37673	1.48871	3.0543	7.31866	3.13146	2.23014	3.42479	0.673429	0.233865	1.47738	7.5002	4.73708	5.56834	0.0104834	4.93865	1.05802	4.20801	3.01001	2.68103	5.96896	5.39252	5.03345	1.47567	1.94547	3.6579	4.88443	7.36822	2.72336	3.586	4.48579	3.6044	5.29055	0.363155	0.246627	6.04533	2.53989	5.49157	2.32322
TCGA.EA.A6QX.01A	TCGA-EA-A6QX	0	730	6.12136	5.06761	2.36936	3.19091	1.40724	8.41854	0.0581769	3.47689	2.6459	5.37579	2.43494	7.29186	4.24675	1.5808	3.67109	0	1.09297	1.61998	7.36634	6.15045	4.33742	0.0203995	4.77241	4.64433	3.70975	3.54397	2.46019	6.2539	4.81266	4.20852	2.95723	2.16585	2.37668	2.10705	0.100147	3.69055	3.46234	2.97681	4.85929	5.99211	0.236135	0.0871466	4.95616	5.07626	6.05897	3.0067
TCGA.EA.A78R.01A	TCGA-EA-A78R	0	410	4.62645	5.13213	2.8034	2.10806	0.740128	9.25278	0.0400148	5.32258	1.34429	4.73623	2.74665	8.22876	4.82477	0.775035	4.10512	0	0.355682	0.927759	7.53699	6.83208	4.07057	0.0116541	5.7031	5.18217	3.2573	3.65099	2.4537	7.25183	4.52182	2.09117	2.11263	1.72293	2.49823	3.75798	0.954945	5.31595	3.88883	3.23417	5.68935	6.60534	0.129681	0.0741529	7.27468	3.11812	6.30446	3.45973
TCGA.EA.A97N.01A	TCGA-EA-A97N	0	11	4.2671	5.1233	2.60142	2.44539	1.71675	8.35677	0.161922	2.97309	2.67482	3.30523	3.2689	7.10454	3.5966	2.1372	3.44019	0	0.334288	1.43783	7.48596	7.65054	4.91674	0.0123018	5.65449	4.32231	2.94578	4.71275	2.77067	6.85184	5.24984	2.63599	1.40416	4.04585	3.40582	5.68473	0.435589	3.7353	3.70034	3.75319	3.63693	7.28859	0.681176	0.12466	6.85129	6.70462	6.49789	3.57949
TCGA.EK.A2H0.01A	TCGA-EK-A2H0	0	1847	3.37869	5.46159	2.44682	3.31351	0.999625	8.19651	0.044418	2.18558	2.50119	4.58848	2.95616	7.78305	4.22395	1.30661	3.88897	1.04536	0.483225	0.445655	3.01535	6.51735	3.3574	0.00778424	5.66242	4.59075	3.20595	4.89721	2.44082	5.96496	4.27166	2.6886	1.32112	1.92909	5.54955	2.27531	0.287566	2.46401	1.45969	0.459031	4.74022	6.75637	0.645824	0.0225754	7.08083	0.993681	5.95196	3.50248
TCGA.EK.A2H1.01A	TCGA-EK-A2H1	0	799	3.96489	6.04022	3.30748	2.7333	1.56174	8.77322	0.0500529	2.62563	2.04825	6.71396	2.1676	8.73461	5.2439	0.858884	4.04206	0.440709	0.329061	0.546537	6.84353	6.29276	4.2574	0	5.06672	2.96016	2.90724	6.74117	1.86554	7.19489	3.93963	2.54058	2.10085	3.10475	4.49734	5.97797	1.44718	3.68185	2.87611	3.10885	4.41272	6.13073	1.66386	0.0862931	7.74301	2.3995	6.30516	1.98046
TCGA.EK.A2IP.01A	TCGA-EK-A2IP	0	202	6.03259	5.64949	2.31745	0.803978	0.591283	7.40388	0.0196117	3.04679	2.97576	3.5007	3.02757	7.97206	1.90789	1.1842	3.87048	0.106674	0.179715	0.583926	7.77073	6.2324	4.64952	0	5.67304	4.50809	3.87518	5.56716	3.25569	6.19876	3.76322	3.06491	1.1015	1.93553	2.39717	3.34494	0.583873	2.54688	3.59442	1.99727	3.64691	7.99688	0.198962	0.101675	5.67016	1.35362	6.03071	3.20676
TCGA.EK.A2PG.01A	TCGA-EK-A2PG	0	46	1.56464	4.52855	2.94186	3.5407	0.0500333	7.82212	0	4.25346	1.19637	5.35428	3.16021	7.75078	3.27353	1.65345	4.00236	0.0191845	0.0149635	0.899342	2.39546	7.15012	4.37038	0	5.36904	4.4926	2.629	4.14431	1.6078	7.30793	4.34909	1.14147	0.426618	1.56177	3.18884	0.289334	0.0564852	3.53249	1.7208	0.199202	3.97519	7.24412	0.0231659	0.019437	6.93755	3.71807	6.47603	3.83921
TCGA.EK.A2PK.01A	TCGA-EK-A2PK	0	12	3.924	4.98241	1.04101	0.460587	1.19062	7.29928	0.588703	1.43653	1.7086	2.03847	3.08783	6.74162	3.64376	0.811648	3.63851	0	0.281889	1.86493	5.89192	5.95554	2.9091	0	5.55778	0.618455	3.95532	3.52603	2.60641	6.25782	4.79671	2.53188	2.61482	1.38165	4.56062	2.91514	0.101542	2.63205	3.73641	2.66631	3.51675	3.92334	0.442497	0.0740088	7.40932	0.033068	8.29472	4.63736
TCGA.EK.A2PL.01A	TCGA-EK-A2PL	0	13	6.4803	3.93766	3.5167	2.09387	0.206119	7.71996	0.100762	3.97722	2.52553	4.851	3.06634	8.25365	1.1884	1.1217	4.32515	0.766381	0.100189	0.760391	5.42575	6.93201	4.96992	0	5.51656	5.44449	4.27365	6.12391	2.91806	5.48539	4.30256	3.45692	1.11162	2.23249	3.01866	1.4653	0.0874489	3.07939	1.75229	0.907192	3.36504	6.59459	0.858752	0.0733074	6.33204	2.35354	6.2583	4.36531
TCGA.EK.A2PM.01A	TCGA-EK-A2PM	0	18	4.27856	6.50729	3.643	4.62373	2.5187	8.56825	0.10283	0.72435	0.696313	3.60747	3.25094	6.39454	3.81301	0.874818	4.17851	0.0417923	0.0238822	2.28963	8.28401	7.03979	4.01622	0	4.62416	5.26412	3.44116	3.33595	1.93807	4.99176	3.99341	1.42593	3.69517	1.67219	3.24598	3.22755	0.0729877	2.34988	2.26215	4.83412	5.70538	7.30435	1.7742	0.806686	4.16267	1.4791	5.35238	4.35123
TCGA.EK.A2R7.01A	TCGA-EK-A2R7	0	27	5.62092	2.54957	2.33664	0.933939	3.45678	7.41758	0.463567	4.27449	1.69781	0.854257	3.07561	7.44025	3.42832	0.972917	3.79873	0.55634	0.0959462	1.79798	5.7424	4.59921	5.46703	0.0149379	5.21739	1.38781	3.08946	3.33028	1.94768	4.66652	4.76316	5.51021	1.71425	2.27599	3.06898	2.25111	5.6907	2.00354	5.34957	3.50855	4.2142	6.86357	0.115773	0.0992037	6.2602	3.63293	4.63436	2.60445
TCGA.EK.A2R8.01A	TCGA-EK-A2R8	0	44	1.5013	4.21462	1.26997	3.56051	2.20325	8.40886	0.0222565	1.03395	1.64689	7.03744	2.90174	8.22357	2.53156	1.28605	3.97294	0	0.483334	0.766339	5.87969	6.91785	5.02258	0.00966987	5.27428	5.10868	3.49522	4.28518	3.29002	6.48859	4.42691	3.29122	1.85085	3.60676	3.43102	6.29519	5.38091	2.86146	3.67959	1.51811	3.58146	6.24435	0.108337	0.0280094	6.36026	2.19544	5.44475	2.52372
TCGA.EK.A2RB.01A	TCGA-EK-A2RB	0	9	3.91606	3.59578	3.30994	2.83233	0.0947845	7.77498	0.0187629	2.97446	1.70175	4.40412	3.25343	8.09592	2.18207	1.39651	4.02039	0.00258045	0.168164	0.725081	5.45641	6.28758	4.05238	0.0402798	5.04895	4.44323	3.38935	4.64139	1.96873	6.40355	4.22916	4.08209	1.14267	1.89282	1.70172	2.03605	0.031378	3.04239	1.01741	1.67593	4.31789	5.74713	0.11885	0.0127666	3.4775	2.76435	5.42768	3.17398
TCGA.EK.A2RC.01A	TCGA-EK-A2RC	0	129	2.83224	5.1375	3.58148	1.57615	1.41327	7.41534	0.438393	2.85293	1.68854	3.82585	3.28935	8.29722	5.05019	1.2646	3.87209	0.00548452	0.626067	1.23763	7.54255	7.25324	4.22339	0.00866443	5.26239	6.46646	3.35239	4.31323	1.80271	6.33437	4.20301	2.5206	1.16365	1.29102	2.52762	4.06615	3.1608	2.92855	5.36915	3.8795	4.68038	6.28681	0.397278	0.160295	8.11319	3.34963	5.30916	1.85925
TCGA.EK.A2RJ.01A	TCGA-EK-A2RJ	0	53	3.25125	5.5794	1.15553	3.73366	0.370533	8.21003	0.0350217	1.62175	2.30801	6.52244	2.77381	7.59865	5.03864	1.16189	2.82002	0	0.0305116	0.844431	4.61233	6.79507	4.9767	0.0228212	5.38048	1.1724	3.90118	4.01632	2.52706	7.80956	4.14139	2.01618	1.51265	1.95267	4.0611	3.21411	2.33362	0.597165	4.7493	1.27668	4.0992	5.0559	0.5317	0.0323031	8.36114	0.919217	7.33411	4.75973
TCGA.EK.A2RK.01A	TCGA-EK-A2RK	0	13	0.723238	4.18992	3.3686	3.54549	0.267483	8.63321	2.21713	0.864324	1.38184	2.42871	2.28549	7.5416	5.92269	1.04061	5.23963	0	0.297803	1.13886	5.58629	7.20791	4.25588	0.0143217	6.63999	4.20037	3.30033	4.2237	1.26968	6.07953	3.3261	1.76974	1.73756	1.08074	4.21109	1.18866	3.65448	3.98344	4.27622	1.43856	3.6917	6.53692	0.400937	0.0366461	6.24523	2.26374	5.26124	5.09221
TCGA.EK.A2RM.01A	TCGA-EK-A2RM	0	50	2.84189	5.14607	1.5211	2.56826	1.73481	7.95336	0.112911	3.57179	2.01296	4.65397	2.2096	8.16282	5.05435	1.77769	3.61062	0.236502	0.613266	0.394782	7.44587	6.66131	4.76688	0.173839	4.19364	2.64466	4.00442	3.68684	3.68255	6.68152	4.49441	2.27825	2.64371	1.68585	3.08971	4.19692	7.51753	2.14474	2.91791	3.97072	5.0454	6.15887	0.496939	0.107728	6.15913	3.4788	6.45348	3.58535
TCGA.EK.A2RN.01A	TCGA-EK-A2RN	0	71	2.78703	5.68932	0.379313	2.11949	0.115941	6.75283	0	1.31777	2.11966	3.39562	2.11521	7.25466	4.58964	1.51896	2.67293	0	0.0207292	0.459151	3.62339	7.65823	4.39478	0	5.23336	2.6004	2.44712	3.0144	1.81391	7.03916	3.31728	1.81762	0.437567	0.846874	3.06738	0.873666	0.0688839	3.20952	2.14316	0.732067	3.45643	4.9076	0.292419	0.10791	9.2828	4.78105	6.12045	5.74381
TCGA.EK.A3GJ.01A	TCGA-EK-A3GJ	0	3	1.28648	5.54494	2.29933	3.34668	0.164135	8.55744	0.0349978	3.33785	2.01871	4.72381	3.11307	7.16107	7.44672	0.910962	3.1936	0	0.353519	0.53753	3.84823	8.41521	4.07734	0	4.86261	1.21468	3.64738	3.99585	1.62088	8.20707	4.78056	2.0071	0.690699	2.79779	3.32592	1.55141	0.0949853	0.534399	4.20645	1.53414	5.3036	7.44296	0.130601	0.0687784	8.73364	3.93484	5.72197	2.80857
TCGA.EK.A3GK.01A	TCGA-EK-A3GK	0	15	2.21703	4.54497	3.38046	3.1747	2.08695	7.81464	0.0688525	3.77976	1.96505	2.60389	2.09492	7.18122	4.77612	1.39735	3.45751	0	0.278908	1.09245	4.1557	7.14174	4.4793	0	4.13011	0.831156	4.44313	2.2823	3.2577	6.71941	4.99916	2.55585	0.660898	2.89128	4.05737	0.456695	4.65574	2.15156	3.43597	0.931067	3.2774	8.48094	0.160097	0.0241195	5.05637	0.196857	6.5261	3.12886
TCGA.EX.A3L1.01A	TCGA-EX-A3L1	0	463	6.45509	6.31724	2.52092	3.20873	3.35584	8.47764	0.0374646	3.71831	2.49251	6.49717	2.86146	8.57892	6.11148	0.968191	3.01266	3.39558	0.234549	0.569222	6.78772	7.33054	4.74756	0.00818608	5.04463	4.1687	2.77943	6.57874	2.43992	6.67339	3.94487	2.50945	2.16561	2.73943	4.47754	6.18135	4.55618	3.2156	5.01891	2.5149	3.68281	8.09001	0.444008	0.0788047	8.15445	3.3119	6.18769	1.54861
TCGA.EX.A449.01A	TCGA-EX-A449	0	447	1.75592	4.71275	1.73716	2.605	1.28729	7.20861	0.250209	0.614212	1.8761	1.64256	3.60808	6.51717	2.69708	2.20502	4.8475	0	0.987141	0.564806	3.51916	4.57292	4.46595	0	3.66151	2.54811	4.06844	1.42008	2.86824	5.79397	5.49859	2.63168	0.574241	0.5634	4.62922	1.60404	5.11164	4.43253	3.58035	0.998206	5.01808	5.40672	0.147988	0.0251296	5.0932	1.5585	5.96719	1.91447
TCGA.EX.A69L.01A	TCGA-EX-A69L	0	602	2.50232	2.94969	2.92211	3.59229	0.381911	8.12164	0.0118542	2.48535	2.23184	2.20457	2.53076	6.96441	4.77341	1.41126	2.80593	0	0.350236	1.00373	5.77435	6.7602	4.67399	0.0102615	4.49832	0.169201	3.10394	4.08842	2.24029	6.38175	4.83883	4.29878	1.59729	3.10166	3.07634	2.95426	3.35703	2.71009	5.34852	2.95852	4.06743	6.65738	0.0452136	0.0742592	8.44275	3.03658	6.02739	2.29227
TCGA.EX.A69M.01A	TCGA-EX-A69M	1	253	3.62983	4.27094	2.75437	3.16823	0.360415	7.43159	0.035181	2.76984	1.93151	6.26373	3.72804	6.17256	4.68205	1.35918	3.33523	0.290203	0.564167	1.16811	4.24273	7.11671	3.36189	0	6.29167	5.10202	2.88432	2.53541	1.87217	6.17147	5.03396	1.40358	1.20067	1.73897	4.36868	1.075	3.37407	1.15441	4.20038	1.34484	3.35609	6.5228	0.204645	0.034138	7.74138	2.18	6.24007	3.43913
TCGA.EX.A8YF.01A	TCGA-EX-A8YF	0	473	1.16884	1.77721	2.90445	1.23251	3.06276	7.75802	1.64823	1.07623	1.97443	0.888881	3.15053	6.95582	3.31064	1.34895	3.08438	0.0170878	0.497124	1.42067	4.79717	6.5152	3.50489	0.0215863	4.8791	0.189234	3.07917	2.65157	2.01127	3.75758	4.78675	4.03998	1.98015	2.28646	4.00779	2.04343	2.30776	1.11336	5.64983	2.15831	3.43067	8.04971	0.232427	0.0526717	5.73521	0.89521	6.68944	4.28881
TCGA.FU.A23K.01A	TCGA-FU-A23K	0	372	2.92746	3.99438	2.65415	1.77413	0.527041	8.08705	0	0.966738	0.933759	1.22218	3.38347	6.50236	5.19281	0.651283	4.22341	0.640795	0.0371101	1.29399	6.66563	3.97271	3.73071	0	4.46811	0.153162	3.53668	3.32563	2.13981	6.89648	5.2117	1.69689	1.37759	2.00336	3.51853	3.34716	2.94334	2.6721	5.58705	2.88449	5.26059	6.19643	0.49529	0.133054	5.90613	3.46774	4.81632	2.20715
TCGA.FU.A23L.01A	TCGA-FU-A23L	0	725	2.93287	2.46944	3.26407	1.88174	1.14089	7.27514	0.123287	3.50403	2.57646	2.07663	2.99313	7.43417	5.39004	1.5127	3.62943	1.06807	0.149983	2.05011	5.80762	7.0641	3.2451	0.00653534	5.4037	2.7735	3.75401	3.29104	1.92174	7.24505	4.80366	2.6166	1.19085	2.71252	3.10787	2.41425	3.16374	3.1985	5.76428	5.59392	5.62976	6.16854	0.435459	0.96338	6.84754	4.34045	5.74279	3.58449
TCGA.FU.A3EO.01A	TCGA-FU-A3EO	0	490	1.46714	2.33625	1.53965	0.154843	1.58243	7.65649	0.205012	0.610057	1.25133	3.37635	2.97737	7.5155	5.98877	1.13599	3.70774	0	0.692536	0.34807	6.10594	5.22117	3.43756	0.0111678	4.28944	2.39086	3.71285	1.65375	1.38715	6.75837	4.44634	3.21333	0.293749	0.371555	1.68851	1.21305	3.76882	0.740703	3.81623	2.56807	4.89626	5.88763	0.196061	0.0298563	7.4977	1.3089	6.27972	2.27164
TCGA.FU.A3HY.01A	TCGA-FU-A3HY	0	954	5.22838	5.22692	3.99661	3.06958	0.793706	8.19249	0.0251093	4.6239	3.06257	5.27826	1.80399	8.38029	2.62515	1.82765	3.30739	0.276547	0.338809	0.653182	6.26019	6.51612	5.10323	0	5.33596	5.21928	3.75943	7.37244	4.28475	5.38064	4.28635	2.22231	1.33781	2.7111	2.58135	2.68491	1.60813	3.65156	2.89216	1.01471	3.84721	6.98043	0.154335	0.0179059	6.73	4.46827	5.63397	3.61007
TCGA.FU.A3HZ.01A	TCGA-FU-A3HZ	0	1103	2.41884	3.98124	1.74411	1.93049	1.41418	8.43512	0.0750547	5.24502	1.19836	1.75405	2.56865	6.61149	1.99297	1.0547	3.16132	1.07329	0.494435	0.499	7.12451	5.22063	4.47561	0.0264179	4.99895	0.763845	4.42932	2.06377	1.94685	8.11705	4.28568	3.19676	2.26279	1.53437	3.30007	3.17125	0.264141	2.32138	4.52052	1.74037	4.2105	5.02041	0.446421	0.106566	5.19797	0.859606	3.49426	2.81986
TCGA.FU.A3NI.01A	TCGA-FU-A3NI	1	638	1.2714	2.84451	3.47104	3.4329	1.01967	7.38915	0	3.49513	1.58419	2.41556	2.54924	7.8607	2.23297	2.8607	3.39478	0.0310537	0.161722	1.75428	7.72921	5.67713	4.50827	0.00619232	4.9284	3.50605	2.58159	4.70632	2.31928	6.3928	5.1929	4.80304	0.854788	3.52143	3.55146	3.56491	0.12237	1.16801	4.26895	4.00957	3.54055	8.05402	0.351916	0.105944	6.9787	2.06681	5.27908	4.25141
TCGA.FU.A3TQ.01A	TCGA-FU-A3TQ	0	795	2.81047	5.78008	2.78301	2.6795	0.696856	7.57656	0.0572057	4.03651	3.26546	3.328	3.02592	7.46899	5.6164	1.59229	3.43709	0.00597306	0.503029	1.00869	5.96782	7.95457	4.9062	0.00629704	5.5102	3.28903	3.80784	4.30729	3.83813	7.9805	4.40118	3.09471	1.99489	2.37987	3.54675	3.73389	0.265586	4.47973	4.00953	3.23042	3.74966	4.83109	0.0660173	0.146546	6.93099	5.93885	5.09734	2.42286
TCGA.FU.A3TX.01A	TCGA-FU-A3TX	0	45	5.33805	2.29724	1.97161	2.97984	0.553419	7.65115	0.0880369	5.46969	2.77648	3.26936	3.56276	6.31143	3.2033	1.57093	3.62294	4.17472	2.1328	2.81204	6.73057	7.31636	5.71835	0	6.00755	0.246452	3.97973	4.16955	3.70348	5.59557	4.98584	2.65713	5.41152	3.05951	3.97292	2.96111	0.0474947	4.64331	5.73036	1.05965	3.95009	7.81257	0.322954	0.561766	6.80418	3.15701	5.01153	1.76127
TCGA.FU.A3WB.01A	TCGA-FU-A3WB	0	491	1.91865	2.53411	3.31542	3.16851	0.409898	8.01945	0.00784206	4.5236	0.90397	2.53633	2.54926	7.79676	3.0733	1.87601	3.82493	0.0255813	0.549203	1.4919	7.04224	6.57695	4.49352	0.0135425	5.09568	4.51251	3.88409	3.71536	2.9926	7.32276	5.22016	5.56668	0.904394	3.57174	2.99781	3.18678	0.0518879	4.56703	4.43599	3.30988	3.67302	5.5407	0.234703	0.0944706	4.05675	3.46809	5.27129	2.36059
TCGA.FU.A3YQ.01A	TCGA-FU-A3YQ	0	861	4.90113	5.28747	3.07241	2.44222	1.0189	7.28598	0.0339988	2.71133	2.80806	3.89888	2.80851	7.80604	3.18209	1.51713	2.83387	0	0.657941	1.5793	7.38525	7.70711	4.26209	0	4.96049	6.29363	3.45967	4.57017	4.36485	6.75041	4.34306	3.11937	2.65608	2.47008	3.30904	4.61998	0.206903	2.43393	5.45643	4.18336	3.64466	7.55838	0.133055	0.13983	7.69306	0.643066	4.50143	1.64869
TCGA.FU.A40J.01A	TCGA-FU-A40J	0	426	2.10714	2.65952	2.53289	2.83344	1.78296	6.54461	1.64213	1.81642	1.82291	0.655795	4.03371	6.92698	4.6489	1.38371	3.4867	0.00459189	0.344136	1.49123	6.80053	5.401	4.39715	0.0429958	4.84485	1.69873	3.92834	3.43077	2.62536	5.65635	4.80876	2.56458	0.907632	1.91637	3.90869	2.99274	4.15072	1.10458	4.7887	4.10641	3.98002	5.93517	0.100247	0.118921	6.45471	1.11041	6.84976	2.55542
TCGA.FU.A57G.01A	TCGA-FU-A57G	0	1078	4.68864	2.56291	2.07269	1.82115	2.86317	6.67003	0.0346418	0.947864	1.03102	4.18517	2.62732	6.0355	5.8521	1.84252	3.55851	0.00637911	0.0344405	0.897311	8.34126	5.89292	4.17742	0.215611	5.67387	1.9329	4.48003	5.28677	4.07332	6.80895	4.27956	3.43051	4.31011	2.77094	5.80511	5.36165	6.41902	2.86623	4.57998	4.30322	4.44288	3.25664	0.29285	0.385657	8.30107	3.11776	5.9062	0.913851
TCGA.FU.A5XV.01A	TCGA-FU-A5XV	0	321	7.70031	5.68532	3.28836	2.80221	0.776929	7.9048	0.0903409	3.65958	3.46131	4.37896	2.8957	7.43858	5.44207	1.22757	3.10194	1.78207	1.20722	1.68187	4.92231	7.607	5.19042	0.0100472	5.74493	5.32461	2.61959	5.43123	2.25197	7.76697	4.67461	1.80249	2.9953	2.063	4.40737	2.38898	1.67963	4.67154	3.40674	2.9885	4.59739	7.26823	0.177483	0.102527	8.19594	4.51425	5.39955	4.01181
TCGA.GH.A9DA.01A	TCGA-GH-A9DA	0	540	6.23564	5.90699	3.25172	3.08942	1.92926	8.17665	0.0207325	1.86448	2.57313	6.90949	3.04544	8.88505	5.87059	0.321435	3.29685	0.35067	0.0807357	0.595924	5.76159	7.71425	3.50564	0	5.63979	3.40276	2.38344	6.60741	1.47792	6.04918	4.61804	2.22547	1.75574	3.25989	3.87783	5.71328	0.414765	2.0956	3.70968	2.37282	4.32088	7.7472	0.264314	0.0399531	7.51019	4.31914	6.23846	1.47237
TCGA.HG.A2PA.01A	TCGA-HG-A2PA	1	773	6.44686	5.42066	2.79113	1.83106	1.91492	7.21567	0.283125	3.24363	2.78595	3.03558	2.60684	7.20999	5.69267	1.77168	3.84809	0.140522	0.611742	1.10961	6.11172	6.47173	4.41368	0	5.6872	5.87165	3.78452	5.41255	2.4384	8.10166	4.84971	4.55856	2.0598	2.24487	3.39188	3.39028	5.32333	3.4471	4.08275	4.21576	5.21054	6.05348	1.10461	0.238575	7.11908	4.32317	5.64808	2.03704
TCGA.HM.A3JJ.01A	TCGA-HM-A3JJ	1	659	5.12304	4.57628	3.21068	2.11123	2.27299	7.69779	0.0235309	2.64894	2.70791	3.54258	2.50112	7.53886	3.16636	1.89483	3.51908	0.102273	0.0950658	2.07777	8.43933	7.17017	4.18189	0.0136188	5.2293	3.64093	3.80442	5.1569	2.71606	6.84993	4.68771	3.42646	2.21555	2.42588	3.12636	6.30095	4.44323	3.14545	4.31876	4.67266	3.75272	6.89966	0.785215	0.173264	6.09593	4.14812	5.78299	2.45866
TCGA.HM.A3JK.01A	TCGA-HM-A3JK	0	632	4.05363	5.9534	3.70212	3.01442	2.3438	8.04747	1.30491	3.47475	2.21629	4.81166	3.29183	7.3287	4.3518	0.986249	4.38945	0	0.537946	1.72499	9.04258	8.05135	4.33365	0	5.63602	3.90129	3.06623	4.5203	2.11017	5.74174	4.44195	4.93673	1.87766	2.99756	4.75812	6.26589	0.143786	3.67882	4.91008	5.961	3.71492	7.2929	0.462914	0.189114	7.46597	4.29137	6.3396	2.63123
TCGA.HM.A4S6.01A	TCGA-HM-A4S6	0	454	1.55563	3.40719	2.98456	3.09558	0.759323	8.5718	0.0118313	4.45918	1.41511	4.60754	3.33302	7.06464	2.04347	1.65257	4.1757	0	1.47958	1.15	6.39912	7.25272	5.17125	0	4.77583	4.25648	2.85242	4.58265	2.51634	7.3486	3.93095	1.93262	1.20403	2.89249	3.32833	3.74468	0.374058	3.96619	4.57542	2.77388	3.01974	6.80351	0.511743	0.2158	5.42845	0.317631	6.03113	2.26486
TCGA.IR.A3LB.01A	TCGA-IR-A3LB	1	2032	3.52062	5.66765	1.89944	3.16533	1.81954	7.13022	0.365735	2.56835	2.02052	2.96443	3.58321	6.62524	5.9356	1.58349	2.81467	0.0374621	0.369184	0.631313	8.75328	8.47528	4.44924	0.0119551	5.8508	3.4101	3.98312	3.48786	3.73937	6.8964	4.69433	4.15385	0.810415	1.80572	2.88166	4.56696	1.73604	1.17783	5.08372	5.23719	6.19306	7.23477	0.705673	0.260367	8.48043	1.92231	6.01252	3.5651
TCGA.IR.A3LC.01A	TCGA-IR-A3LC	0	3935	4.08554	4.05003	3.63985	3.20828	0.447417	7.32268	0.00840222	0.560004	2.89008	2.17215	2.80518	7.2036	4.60305	1.0872	4.38361	0.0273967	0.589932	0.962594	6.04282	7.5353	3.21101	0	4.70299	3.26155	3.44173	3.76417	2.32236	6.92916	5.01601	3.26266	0.686404	3.12719	2.67017	2.9269	0.463313	2.75027	4.193	2.67912	5.20525	6.70482	0.0193787	0.0466466	8.94853	1.03433	6.27388	4.72698
TCGA.IR.A3LF.01A	TCGA-IR-A3LF	0	2949	1.82417	1.88989	1.47957	1.99977	1.58139	6.32271	0.17885	1.23206	1.86758	0.15913	3.71066	6.77295	3.09768	2.04546	3.47378	0.0298411	0.416752	1.43136	6.94386	5.5147	4.29822	0.025779	5.04145	4.99744	4.38178	3.13127	3.49918	6.84155	4.96875	3.35387	0.975335	1.77224	3.70882	2.6385	3.41363	1.54553	5.55275	3.77261	5.19103	5.554	0.721282	0.495359	5.98952	2.04863	5.2551	1.38148
TCGA.IR.A3LH.01A	TCGA-IR-A3LH	0	2394	3.27775	3.62746	2.16691	3.59061	1.39898	7.43952	0.0605808	4.15137	2.74246	3.33097	3.00465	6.54022	3.44254	1.6234	3.4803	0.116079	0.542788	1.61396	8.14169	6.68427	4.75088	0.052559	5.05126	1.34133	3.80326	5.22169	2.92099	6.70732	4.13596	4.12949	2.83356	2.31402	4.01789	6.73691	3.91177	2.03611	6.02791	4.02867	4.29787	5.05085	0.835798	0.137291	6.34428	5.36334	5.1067	2.087
TCGA.IR.A3LI.01A	TCGA-IR-A3LI	0	2493	3.21084	3.96457	2.32497	3.00613	1.92381	8.64937	0.380086	2.01545	1.57883	1.38656	2.56403	7.20014	6.77844	1.48981	3.73969	0.00359978	0.466098	0.753918	4.34876	5.64651	5.39609	0	5.15642	2.11153	3.29827	0.762575	2.58581	7.18149	4.69021	4.96048	0.0954555	1.82663	2.8932	1.10465	6.27359	0.433701	1.12284	0.897309	4.01704	5.31202	0.225488	0.0527103	7.65359	5.13199	5.89852	3.12569
TCGA.IR.A3LL.01A	TCGA-IR-A3LL	0	1106	2.05997	5.73273	2.22964	2.9563	0.0931118	8.02246	0.0433193	2.477	2.6791	4.09881	2.83573	7.36612	4.31226	1.01784	4.15631	0	0.165058	1.03065	5.80891	6.04071	3.78569	0.0075893	5.57233	2.91972	3.24642	3.51876	2.7037	7.14946	3.7357	1.80577	3.2737	3.67535	1.91921	2.49757	0.558846	2.77647	4.33882	1.06819	4.94716	6.03125	0.0533032	0.0453493	4.61718	1.06626	5.12897	2.71312
TCGA.JW.A5VG.01A	TCGA-JW-A5VG	0	834	5.60781	4.34817	3.50817	3.57402	0.597171	8.12729	0	2.34595	1.75247	2.07863	2.41801	8.68782	5.50869	0.799394	4.00728	0.0231836	0.71719	0.797927	6.31274	6.56048	4.53543	0.0544042	5.35529	4.41087	3.7036	6.63362	2.96907	5.77155	4.77108	2.98907	3.01802	3.36446	5.24845	5.77039	0.0354415	2.77908	2.28796	1.37867	3.77297	6.47191	0.192614	0.0488914	6.63168	2.30812	6.74771	1.2325
TCGA.JW.A5VH.01A	TCGA-JW-A5VH	1	100	6.46846	6.60133	0.756192	1.71387	1.06128	7.86869	0.0457658	4.15177	0.89123	2.79079	3.75286	6.38093	1.72355	1.05753	3.76953	0.274261	0.0950305	1.05093	8.02151	6.48132	5.21108	0.0687378	5.91198	0.574159	4.38907	3.40519	2.64345	7.38884	4.80156	3.61464	2.33798	1.44808	3.76858	4.99267	0.0270808	3.64548	6.49749	2.41761	3.75107	5.95988	0.327633	0.736323	3.79927	0.457901	3.18051	2.82649
TCGA.JW.A5VI.01A	TCGA-JW-A5VI	0	747	3.03977	3.99234	3.62919	2.21437	1.14403	7.66334	0.0440283	2.21555	2.5905	4.09109	3.41877	7.20339	3.19672	1.44056	3.7679	0.00914211	0.525056	1.53977	6.64683	5.68252	4.5238	0.0192109	4.96941	1.73286	3.97341	5.3472	2.94359	7.65229	5.14773	1.12577	1.10015	2.05191	4.33024	4.81598	0.10846	2.18893	3.08537	4.37335	3.1762	5.12165	0.0756119	0.167668	3.70986	2.81474	5.41972	3.06874
TCGA.JW.A5VK.01A	TCGA-JW-A5VK	0	623	6.92748	6.22681	3.50727	3.8632	0.0756245	10.029	0.0328504	5.92091	0.651334	6.11319	4.36355	7.67661	4.20897	0.939434	4.88162	0	0.131457	0.604483	4.19662	5.56118	5.18486	0.00955061	5.35365	3.7198	2.99857	4.48975	0.833695	6.41058	4.12656	4.36729	1.92628	2.56793	2.41946	1.24525	1.79523	4.81441	1.87719	1.58813	5.97271	6.63661	1.07986	0.17578	3.52865	5.568	5.65986	2.90794
TCGA.JW.A852.01A	TCGA-JW-A852	1	252	6.03555	4.23513	2.61414	2.01776	0.0816209	9.30778	0.0156764	4.31894	1.1416	6.50198	3.8835	7.57977	2.85806	0.622947	5.29047	0.038288	0.430343	0.557413	4.62896	4.45894	3.89562	0	4.63637	4.54088	3.36495	3.05903	1.21464	6.35618	3.40502	4.03817	1.89661	2.84122	2.31683	1.39101	0.197625	3.7141	1.61302	0.85332	4.85927	4.27302	1.119	0.0091444	4.96898	3.06777	5.88744	3.30645
TCGA.JX.A3PZ.01A	TCGA-JX-A3PZ	1	642	5.14851	7.35438	3.44327	3.80358	1.20864	9.13898	0	5.08188	2.67267	4.75522	2.66278	8.00175	3.20184	0.783049	3.64023	0.955968	0.0400839	0.477099	6.36862	6.19983	5.26122	0.00881633	5.41351	3.77153	3.59591	6.38255	2.29271	6.49627	3.43102	4.02418	2.22418	1.73423	3.45602	5.01704	0.242781	2.93042	2.44644	3.70738	3.9218	9.08638	0.732569	0.0563903	7.99818	2.26732	6.80363	3.06179
TCGA.JX.A3Q0.01A	TCGA-JX-A3Q0	0	6375	3.17204	6.2666	2.88553	3.82529	0.26926	9.44886	0	4.26907	1.88746	4.43214	3.04343	7.28825	9.01045	1.60065	3.61643	0	0.560008	0.822532	4.76098	8.96626	4.21693	0.0177988	4.93323	5.52867	3.39264	4.36758	2.23831	7.27048	4.48258	2.10133	1.64964	2.28317	3.20255	1.70133	0.294603	3.26511	4.5878	1.46976	4.53748	6.57663	0.077742	0.037655	9.59117	5.33648	5.49511	1.48344
TCGA.JX.A3Q8.01A	TCGA-JX-A3Q8	0	1357	1.52791	5.77749	1.67881	2.7589	0.39987	8.04462	0.0192043	0.642349	0.608433	0.920851	2.51419	6.58058	6.70776	1.53531	4.75691	0	0.274787	1.89983	4.50107	6.17865	5.18068	0	4.94658	0.66549	4.51882	2.74171	2.85792	6.28812	5.89305	5.4858	0.676755	0.689383	3.4323	0.70586	7.20621	3.95691	4.86241	2.13717	5.64444	3.50762	0.0798089	0.858938	7.30823	5.04758	6.53646	1.34962
TCGA.LP.A4AU.01A	TCGA-LP-A4AU	0	343	4.09043	5.74897	2.07518	2.61466	1.68816	7.83288	0.344692	2.4312	1.87685	4.90252	3.1803	7.62415	4.9351	1.31845	3.03051	0.0027998	0.401898	0.879919	5.35762	7.78073	3.96705	0.00883746	5.30356	4.64335	3.43908	4.74918	3.329	7.00146	4.66351	2.69134	2.05818	1.91157	5.44539	3.80075	0.873944	3.25206	4.25046	2.1923	2.85921	6.97259	0.099297	0.0641485	9.19349	3.11218	5.76992	2.21075
TCGA.LP.A4AW.01A	TCGA-LP-A4AW	0	27	6.40211	5.20425	2.73689	1.72439	2.79758	7.95448	0.117993	3.52997	2.18735	3.76718	2.84716	7.11532	4.55023	1.27967	4.39856	0.257984	0.27716	1.72248	7.58337	7.01102	4.37427	0.0105983	5.37185	2.66284	3.82143	5.98581	2.26476	6.4428	4.36944	4.00145	1.84007	3.42933	4.71817	5.03768	3.02051	4.09811	4.07985	5.04084	4.78645	5.39703	0.374024	1.00615	8.71651	2.45578	5.18916	2.24222
TCGA.LP.A5U2.01A	TCGA-LP-A5U2	0	9	3.34112	4.52883	1.50303	3.81787	1.84874	7.58026	0.150555	1.80432	1.01272	0.283619	2.29627	6.37856	5.9466	0.876097	5.05779	0.024592	0.459338	6.78384	4.90158	4.28758	3.52894	0	4.92927	2.18241	3.5863	2.86376	1.91448	5.72346	5.99331	3.00534	0.52315	2.87321	3.40212	1.66148	0.0633235	2.73327	3.14766	1.10212	5.83998	6.18304	0.0849261	1.00103	4.80893	2.44082	5.98118	4.04126
TCGA.LP.A5U3.01A	TCGA-LP-A5U3	0	25	4.21828	4.08326	3.39512	2.8127	0.223369	8.20869	0	2.71908	2.09199	4.21355	2.06316	7.60481	3.14517	1.63125	3.28064	0	0.366288	1.06558	2.64628	6.81401	3.68018	0.00977475	5.39447	4.30657	4.01223	4.10215	3.61325	7.50687	5.021	1.81753	0.840143	2.80144	3.04272	0.727544	1.33974	3.60792	2.51156	1.19395	4.27856	6.51726	0.0260102	0.00658284	5.57402	3.33392	6.75146	3.14883
TCGA.LP.A7HU.01A	TCGA-LP-A7HU	0	406	1.0025	2.85681	0.547472	2.29241	0.540924	7.21458	0.0130166	1.23293	1.03081	0.515614	3.37585	5.80018	5.3663	1.3795	3.90215	0.0799977	0.182882	1.76784	7.01865	4.96524	3.25727	0.0224493	6.1721	1.55632	4.20796	1.86368	3.2674	6.11135	5.61192	5.87084	0.9456	2.0054	4.93758	2.49156	3.82985	2.39167	4.41726	2.80201	4.57353	6.36018	0.315916	0.0547541	5.62032	5.70798	5.84839	1.82243
TCGA.MA.AA3X.01A	TCGA-MA-AA3X	0	617	1.38655	2.73504	1.48174	2.38455	0.805866	8.30658	0.0257786	3.89428	1.23054	2.96531	3.1273	7.29035	2.84506	1.94372	4.10158	0.00355277	0.441971	0.75117	6.02287	7.00924	5.99793	0.0112079	4.91299	3.74603	2.11117	2.73471	1.52229	7.3306	4.30809	1.68769	2.69443	1.20342	3.54665	3.46224	0.512976	1.87767	3.1454	2.65939	3.22376	4.25312	0.438072	0.102255	7.19402	0.948715	5.89153	4.82405
TCGA.MA.AA3Y.01A	TCGA-MA-AA3Y	0	542	4.14353	6.19542	2.01999	3.03101	0.957873	8.34651	0.264698	2.13197	2.32234	5.03646	1.88136	7.53707	5.77776	0.764227	3.36941	0.00273765	0.0295736	0.655462	6.4555	7.19438	3.63422	0	4.43791	3.37987	3.15687	7.5679	2.39731	7.03462	4.04763	1.38908	5.35478	3.25096	4.29117	4.24052	0.177139	1.67791	3.86027	2.1827	3.4668	7.11076	0.0826344	0.0345672	7.7845	1.44565	4.61369	1.4951
TCGA.MA.AA3Z.01A	TCGA-MA-AA3Z	0	595	5.93952	4.90108	2.28667	2.58243	0.0995968	8.18127	0.0291232	3.54456	2.61807	3.54631	3.09063	7.52098	5.22292	1.58976	4.75671	1.18906	0.325845	2.37287	3.35329	6.90365	5.11152	0	5.65914	0.820043	3.75917	3.15438	3.18014	7.15484	4.68102	5.01564	0.942401	1.66899	4.14403	1.58767	3.03739	5.01671	2.77226	0.480139	4.2421	5.5278	0.0880704	0.0198386	6.30925	2.56306	5.69782	3.84849
TCGA.MA.AA41.01A	TCGA-MA-AA41	0	279	3.89997	4.11975	3.32369	3.39318	0.24249	8.43433	0.577051	4.06209	2.49141	4.73757	3.37629	7.10999	2.56699	0.909818	3.70349	0.0485715	0.0931123	0.514894	6.00977	6.62407	3.96338	0	4.61796	6.06242	3.84235	4.4066	2.86414	5.80696	4.33706	2.70613	3.72839	3.30814	2.41217	2.84709	0.0300212	3.58239	1.59932	0.892495	3.6552	7.44045	1.2718	0.051621	3.68897	2.59482	5.58056	4.23138
TCGA.MA.AA42.01A	TCGA-MA-AA42	0	259	5.99418	5.43023	3.49864	2.85905	0.143052	8.34229	0.6171	3.69696	2.40199	5.99214	2.89847	5.91305	3.26464	1.74073	3.49685	0.395575	0.0990517	1.71365	4.11712	6.10432	3.90012	0	6.25418	0.09368	3.40534	4.43629	2.37861	6.88149	4.85345	4.80008	2.49307	1.63304	3.99951	2.26309	1.38265	4.35896	4.65794	1.94541	5.11904	5.84292	0.0724383	0.0106321	6.49661	3.34561	5.56019	1.8507
TCGA.MA.AA43.01A	TCGA-MA-AA43	0	346	3.28805	4.12622	3.35215	3.01629	4.28676	7.78301	0.0785103	2.52988	1.32635	6.37721	2.39845	7.74524	2.64932	1.32548	4.25082	0.040414	0.0114135	1.56785	10.2449	6.08865	4.8374	0	4.68585	4.04125	2.78152	5.94832	2.44139	7.19008	4.15178	2.18874	3.45052	3.39489	4.27515	7.13794	0.777321	2.95022	3.1406	2.50423	3.32895	5.28168	0.566504	0.172614	4.85466	1.33192	5.74708	2.33389
TCGA.MU.A51Y.01A	TCGA-MU-A51Y	0	854	5.00079	4.09642	2.90186	2.38799	1.36186	7.96695	0.0220249	3.8703	2.44153	3.05961	2.9171	7.88077	3.45026	1.61878	3.33101	0.0150968	0.43482	1.6952	7.33379	7.79249	4.71917	0.00956884	5.47561	4.0913	3.26691	3.59782	3.48104	7.06463	4.96008	3.42097	2.43473	1.78684	3.71476	3.56261	1.28339	2.74162	5.04181	4.3505	4.44944	7.99169	0.214462	0.181801	6.60795	1.99246	5.24623	2.06008
TCGA.MU.A5YI.01A	TCGA-MU-A5YI	0	1053	4.86608	6.23304	1.46057	2.38331	2.64187	7.23027	0	1.69347	1.73159	4.01801	2.80458	7.33904	4.29627	2.14117	2.31191	0.00977977	0.522809	2.95885	8.94913	7.46218	4.46074	0.0103095	6.0524	4.06415	3.97671	5.12824	3.08442	7.43676	5.17528	4.63578	1.56985	2.54062	2.88355	4.51043	0.351272	2.94113	5.36826	5.64236	5.42944	8.76887	0.299004	0.213136	6.83298	4.86856	6.60645	2.01952
TCGA.MY.A5BD.01A	TCGA-MY-A5BD	0	1667	7.23053	5.80155	3.419	2.7504	1.28035	7.58835	0.0390651	0.730012	2.05057	1.86681	3.40523	6.40393	4.31591	1.59671	2.96931	0.561178	0.274047	2.16774	5.11976	7.61551	4.84267	0	6.17202	0.205795	4.53137	3.52816	3.49437	5.83372	6.13776	6.33343	0.240109	2.74924	3.35174	3.14018	5.78658	4.487	5.62994	1.92328	5.37169	8.20695	0.0984292	1.58344	6.5343	8.27317	6.25283	4.13929
TCGA.MY.A5BE.01A	TCGA-MY-A5BE	0	1066	2.49334	2.99499	1.95845	1.04051	0.60428	7.67992	0.104793	2.33236	1.98537	1.58918	3.22116	6.56574	3.28501	1.52652	3.92413	0.0257817	0.159664	2.11858	6.31078	5.55559	3.7228	0	6.39981	0.610805	3.66153	4.00068	2.48076	5.12629	5.48251	3.95712	2.80628	2.84257	3.72956	2.66986	0.538449	3.6015	7.48521	3.54793	4.7313	6.66191	0.267233	0.133342	5.56488	1.30961	3.40973	0.976224
TCGA.MY.A5BF.01A	TCGA-MY-A5BF	0	634	1.93052	8.76541	3.69599	3.96197	0.269249	9.14088	0.0825326	4.71139	2.04466	6.97128	2.11613	7.21006	4.21121	1.6887	3.17625	0.00992254	0.143414	1.07591	6.85116	8.51428	6.40451	0	5.7554	3.71694	3.4573	2.09167	3.43172	8.54811	5.57792	2.54961	2.46155	2.68487	3.6018	1.635	0.0676845	5.3662	4.22886	1.24803	4.21993	9.91264	0.151006	0.195625	6.0137	9.03076	5.63892	3.36273
TCGA.PN.A8MA.01A	TCGA-PN-A8MA	0	90	7.82033	4.91726	0.586376	1.0542	2.13905	7.2025	0.0420044	3.62466	0.719561	0.81437	3.52609	5.97846	5.50412	2.38859	4.12112	0	0.0210316	1.41967	6.69088	3.95885	4.73848	0	5.18605	0.338045	3.96429	3.52671	3.93602	5.29101	5.55295	5.00197	1.85522	0.931528	4.66803	3.81791	5.61049	2.48725	5.16297	5.1799	3.89896	3.88679	0.278334	0.108798	6.86102	3.17643	6.22878	1.90932
TCGA.Q1.A5R2.01A	TCGA-Q1-A5R2	0	499	5.16571	4.72715	2.4776	2.56549	0.394738	8.69797	0.0112787	4.75297	1.5048	4.61968	2.92874	7.75368	3.45056	0.62415	4.65117	0.00618079	0.40468	0.991902	7.13429	6.36199	4.53869	0.0481676	4.83286	3.60575	3.23046	3.31798	1.053	7.31017	3.88714	3.24037	0.882725	1.66038	3.21041	2.63163	1.66684	3.67267	2.72353	2.71659	5.00466	5.77469	0.401644	0.0581228	4.05863	6.14469	6.02987	3.73703
TCGA.Q1.A5R3.01A	TCGA-Q1-A5R3	0	485	4.08993	5.31698	3.18742	1.45266	0.900825	8.46511	0	4.21061	1.53459	6.34476	3.18842	8.14015	5.03283	0.268682	5.17545	0.892716	1.51758	0.724747	6.41597	5.25456	3.49393	0.0417295	3.78485	1.7937	3.06716	4.17753	1.30491	6.73584	3.14369	4.2203	0.604218	1.71207	1.64951	2.21018	1.03046	2.28584	4.27278	1.0092	6.04735	5.82638	0.215901	0.2757	4.516	7.0817	5.13424	4.77072
TCGA.Q1.A6DT.01A	TCGA-Q1-A6DT	1	275	3.93298	3.6474	3.62606	4.25133	0.340471	8.17742	0	3.71044	1.86896	3.47128	3.01615	7.95258	2.88912	1.66155	4.30513	0.0182456	0.637001	0.325323	5.56002	5.61795	3.74962	0.0344331	5.45549	6.74803	3.46277	6.3889	2.58945	6.64797	2.5689	1.85937	3.58216	2.62312	2.24036	5.16142	0.0531336	3.39868	1.34393	2.45499	4.3277	5.18281	1.15582	0.0181185	6.20004	1.31563	6.95937	5.14469
TCGA.Q1.A73R.01A	TCGA-Q1-A73R	0	567	2.29628	5.64585	1.23217	3.53148	4.45416	7.10797	0.781216	0.740186	2.38831	1.25174	3.16745	7.09756	4.48209	1.5545	3.57675	0.0150727	0.581332	2.89647	10.027	6.27556	4.74095	0.0338331	5.0031	5.21983	4.31047	2.48912	5.37844	6.73915	6.03493	6.80129	0.726246	3.69999	4.659	3.05347	1.94305	4.02609	7.48383	1.24354	5.43341	5.43999	0.236086	1.15301	5.10887	0.691729	4.42718	1.06462
TCGA.UC.A7PF.01A	TCGA-UC-A7PF	1	2859	3.28273	6.34427	3.00668	2.73492	1.07581	8.13056	1.69427	3.93551	3.02957	3.83942	2.80508	6.9176	3.94752	1.74644	3.45419	0	0.208417	1.70498	6.93166	7.3512	4.20755	0	5.81844	6.11957	3.18456	3.68569	3.0582	7.22423	4.70088	1.828	1.66185	2.60514	3.16366	4.06389	0.618004	2.94533	5.54552	3.56701	3.4806	6.12028	0.63079	0.112206	6.7005	6.79621	5.26066	3.65461
TCGA.UC.A7PG.01A	TCGA-UC-A7PG	1	370	3.19871	5.45815	2.33436	2.78372	0.385164	8.32103	0.109042	4.05502	1.83337	3.75551	3.08754	7.66343	5.48688	2.06627	3.51724	0.00618296	0.154678	1.51237	5.87679	7.60237	4.9965	0	5.37685	5.04222	2.41628	4.75457	2.08531	8.08915	4.52969	1.92522	1.90074	2.30041	3.82559	4.29797	0.1447	4.09352	3.19933	3.6877	4.31974	4.6553	0.694225	0.0894597	6.96093	4.26291	6.40163	5.43921
TCGA.VS.A8EB.01A	TCGA-VS-A8EB	1	305	6.02655	6.22365	1.39093	2.44772	0.289037	8.11345	0.0217829	3.21673	2.04189	4.90412	2.68198	7.23121	3.77172	1.32797	4.3937	0.974808	0.0482761	0.64552	5.59977	7.57269	4.44938	0	5.87393	4.64651	3.65765	5.50517	2.47978	6.19962	5.95093	3.89024	6.06193	2.49319	3.47984	4.12469	0.0291954	1.54154	2.08551	2.3857	3.12866	8.52732	0.403664	0.0232307	5.54078	0.907573	8.35971	3.32821
TCGA.VS.A8EC.01A	TCGA-VS-A8EC	0	1415	4.28001	6.084	2.9606	3.58373	0.801161	7.75513	0.0486242	4.76882	0.606487	1.56308	1.9067	7.02768	3.25114	1.88139	4.0904	0.471706	0.0304037	1.2366	3.85061	4.63106	4.77212	0	5.21138	4.24135	4.39667	3.95036	2.84447	5.71607	5.20158	3.59536	0.28692	2.02422	2.52712	1.41722	0.0247069	4.70413	1.37107	1.16619	4.85163	4.59439	0.777569	0.081595	3.36171	0.428687	5.16499	3.53959
TCGA.VS.A8EH.01A	TCGA-VS-A8EH	0	986	7.20386	4.7761	2.72838	2.92029	0.217219	7.99095	0	3.21695	1.00461	3.69473	3.24254	7.77907	4.27089	2.25069	4.41658	0.454003	0.704738	0.407221	3.89614	6.91902	4.81963	0.0380691	6.18985	6.1149	3.33676	2.83361	1.80257	8.07171	4.42224	2.65413	5.65483	2.87341	3.53613	2.77169	0.466295	3.29938	1.71086	1.37899	3.89836	4.72032	0.880292	0.0299621	4.4347	0.995434	6.58835	3.59939
TCGA.VS.A8EI.01A	TCGA-VS-A8EI	0	729	4.54701	4.88481	2.74095	1.87484	0.983869	6.9173	0.0129743	4.76405	2.87379	2.95477	2.50556	6.44459	2.33319	1.3132	3.96926	1.75362	0.176601	0.82007	7.0786	4.57005	3.66096	0.0334359	5.12199	4.60043	3.04197	6.10074	1.88607	6.36293	4.69742	4.38294	2.99249	2.884	3.20461	3.64946	2.16768	3.0666	3.49624	3.31545	4.07128	4.22399	2.77297	0.0787205	4.28788	0.476916	5.42269	2.90596
TCGA.VS.A8EJ.01A	TCGA-VS-A8EJ	1	607	3.69887	3.65458	1.05383	3.29341	0.746208	8.00503	0.0524475	4.25191	1.23216	1.0492	3.25819	5.80349	2.69486	0.97686	4.66264	0.0109156	0.18068	0.509168	4.25958	4.68943	3.47075	0.0677019	3.55851	0.334084	4.24821	1.95767	2.29716	3.94832	4.80919	5.24	2.0968	1.638	3.32875	1.37834	3.71029	2.1078	5.52369	1.45197	4.03655	4.29735	0.898622	0.231646	3.27248	3.62317	5.24178	4.71765
TCGA.VS.A8EK.01A	TCGA-VS-A8EK	1	829	5.12336	4.67337	2.11865	2.74888	0.429348	7.88569	0.0578768	3.09161	2.65109	3.65731	2.61092	6.47778	3.82795	1.49736	4.15492	0.0224377	0.384259	1.46148	4.11563	7.26621	4.26561	0	4.52898	5.50548	3.67499	2.69069	3.03685	7.39143	4.075	1.65858	3.28598	1.76103	4.06074	1.7744	0.196303	3.06513	2.58454	1.76445	4.96534	6.60854	0.138925	0.0362023	5.5145	3.15321	5.66798	3.49967
TCGA.VS.A8EL.01A	TCGA-VS-A8EL	0	1992	4.08596	5.53153	2.19655	2.01295	0.308641	8.27187	0.0311312	3.5906	2.50862	2.34028	3.53259	7.28741	2.71522	0.606321	4.33635	1.19954	0.441269	0.661069	5.88772	6.7447	3.55711	0	5.14828	3.58001	3.06597	5.44905	2.92394	7.18462	4.24156	2.53001	3.54168	2.32088	3.39585	4.57839	0.169377	2.48078	3.36951	7.30835	5.64024	6.25694	0.258691	0.0636941	4.63158	1.14913	5.78808	1.9647
TCGA.VS.A8Q8.01A	TCGA-VS-A8Q8	1	978	6.15363	6.25106	2.63152	1.66322	0.238553	7.54363	0.406289	1.83795	3.55752	3.57767	2.51888	7.81111	6.21807	0.857496	3.39549	0.326761	0.358154	0.495797	5.9045	6.94023	3.69456	0	5.82223	5.28702	2.60317	4.51178	1.81853	7.694	4.16413	4.97056	4.27604	3.40842	2.89407	3.15889	0.240104	2.82878	2.3467	1.99808	3.83576	7.40252	0.0902413	0.028332	8.80882	1.9129	6.22182	3.42446
TCGA.VS.A8Q9.01A	TCGA-VS-A8Q9	0	1630	4.95189	2.00748	2.51969	2.57106	0.410207	8.60104	0.0241436	2.14821	1.5555	2.61263	3.57944	7.66662	2.01646	0.747561	2.81401	0	0.399177	0.604778	4.81626	5.81703	3.47288	0	4.38643	2.56026	4.01315	3.36982	2.80087	6.02335	5.34696	4.50189	2.91115	3.58632	2.60276	3.70285	0.129009	2.16889	2.05072	0.522319	3.83604	8.12502	0.0552937	0.0736595	7.6611	0.324656	7.24515	1.70195
TCGA.VS.A8QA.01A	TCGA-VS-A8QA	0	1099	4.22315	5.44976	2.00952	4.47953	4.8137	9.23752	0	3.83612	1.60739	3.08328	3.52426	7.47214	4.75457	1.73824	2.32318	0.0293725	0.976492	0.922226	3.55495	6.59969	5.12916	0.0309521	4.81069	4.23881	4.2108	0.586587	3.38275	5.17217	5.98704	3.89322	0.43148	2.85963	3.43393	0.284281	7.25106	2.39631	2.40354	0.0563778	5.44384	8.50305	0.0276412	0.273935	6.66257	3.4977	5.46203	1.57754
TCGA.VS.A8QC.01A	TCGA-VS-A8QC	1	350	3.53594	4.91532	2.3168	3.15963	0.632341	8.4614	0.862846	4.46242	1.47657	4.25919	2.8558	7.67657	3.16418	1.24564	4.84248	1.0865	0.28682	1.4192	7.41233	6.54842	4.54396	0.00917593	5.55602	6.41309	3.56878	4.18862	2.48557	6.76024	5.12016	3.80461	0.946416	3.06665	2.90062	4.98412	1.47835	3.26941	2.59823	4.11297	4.0121	7.0319	0.367667	0.0566681	4.45791	3.39627	6.59181	4.32085
TCGA.VS.A8QF.01A	TCGA-VS-A8QF	0	1800	3.99468	3.9046	2.0014	3.50179	0.385427	7.85603	0.20172	4.11932	2.03612	4.05611	3.11116	7.56612	3.74821	1.90799	4.32824	0.0130998	0.686322	1.57827	5.99686	6.76992	3.96686	0	5.09461	3.66257	3.436	4.05907	1.99971	6.66681	3.88798	1.30898	1.2898	1.53302	4.06061	2.76443	0.127534	1.44666	3.01015	2.79181	3.6411	5.58212	0.277772	0.0816487	3.96109	2.1387	6.83305	3.93048
TCGA.VS.A8QH.01A	TCGA-VS-A8QH	1	1210	2.01819	5.86691	3.66481	3.75804	0.616836	8.29623	5.90902	3.12848	2.35291	2.73666	3.78996	6.66169	2.57885	0.587232	2.55691	0.0338988	1.20826	0.726593	5.27079	6.00241	3.86167	0	4.88836	4.85878	5.28403	2.31058	3.53413	5.47933	5.01391	1.31205	0.499073	0.49319	4.25317	2.69825	0.0278153	0.549448	2.02719	1.64109	4.46421	5.45099	0.200465	0.11179	3.79184	2.11166	7.17703	4.5656
TCGA.VS.A8QM.01A	TCGA-VS-A8QM	1	951	4.02182	4.17489	2.94631	2.77908	1.84239	7.90906	0.0457878	3.5898	2.79547	3.34187	3.16867	7.55132	2.85517	2.10011	3.71105	0.0220981	0.27784	2.32365	7.09074	6.60854	4.82467	0.0199855	5.75316	4.17903	3.22796	4.88365	2.9311	6.62518	5.14199	3.55561	2.53382	2.60545	4.60276	3.98945	0.915015	4.48072	5.16299	4.76515	3.51423	6.1757	0.45763	0.291188	5.7937	4.33747	5.50776	2.86038
TCGA.VS.A94X.01A	TCGA-VS-A94X	1	506	5.71727	5.73383	2.29937	3.0638	0.455439	8.41412	2.60448	4.59606	2.59931	3.47629	3.07444	7.55171	2.76403	2.00326	3.59287	0.430896	0.2315	0.79464	5.36943	6.58708	4.60808	0.0420228	5.12663	3.52099	3.86434	5.00484	2.20116	5.98113	4.51313	4.08363	1.3956	2.83386	3.34099	4.0273	0.895879	1.99139	2.17038	1.41164	3.7812	7.19321	0.170221	0.0142716	4.936	3.41527	6.69311	3.00324
TCGA.VS.A94Y.01A	TCGA-VS-A94Y	1	144	3.90201	4.63729	2.20203	3.63619	0.842868	8.57364	0.0156797	3.9091	2.64519	7.47658	2.68723	8.41339	3.12929	1.52816	3.03305	0.12784	0.636016	0.737607	7.2211	6.64208	3.84312	0	4.28876	6.02573	3.24871	5.53661	2.90721	6.45739	4.12558	2.41114	2.41294	3.3085	2.88393	4.81702	2.03504	1.43108	2.04234	3.65797	4.62861	7.583	0.42842	0.039222	6.72574	2.23558	7.6464	3.79345
TCGA.VS.A94Z.01A	TCGA-VS-A94Z	0	1015	4.27121	4.41632	2.13968	2.53659	0.878812	7.90055	0.0122442	3.5372	2.33807	3.56261	2.96676	7.41992	2.57504	2.07921	3.48066	0.203553	0.336471	2.00711	6.97466	6.28158	3.74179	0	4.84573	1.86713	3.40468	4.06804	3.40224	6.45549	4.37733	3.36994	2.6838	2.40298	3.63861	3.70162	1.36285	3.55755	4.08636	2.37675	4.18146	5.82598	0.283399	0.0399938	4.52858	1.37474	5.54169	3.28606
TCGA.VS.A950.01A	TCGA-VS-A950	0	1221	6.07377	4.02601	3.0491	3.52142	0.435651	8.48947	0.0146711	4.41127	2.05421	3.74142	3.66734	7.01885	1.93646	1.7121	3.53941	0.0319108	0.86232	1.73283	6.5182	6.9459	5.7628	0	4.97121	4.85975	3.70657	5.30641	2.22246	7.39445	4.42073	4.63802	1.32082	3.88175	3.37689	4.08306	0.433208	3.22265	3.47449	2.96487	3.50201	7.51472	0.140834	0.0478305	7.52595	4.16106	5.06232	3.16653
TCGA.VS.A952.01A	TCGA-VS-A952	0	1778	1.91898	2.89359	2.0213	2.92196	0.489727	7.04693	1.4104	2.3552	1.82066	0.862908	3.62526	6.69231	3.93281	2.56542	3.08468	0.0111099	0.403939	0.540913	4.5481	5.22345	4.73859	0.0348527	4.88914	3.12122	4.03371	1.92389	2.72093	6.28616	5.68888	2.18991	0.654898	1.31662	5.21859	2.61015	4.60025	0.565277	2.13931	2.16862	3.647	6.09046	0.738884	0.0415837	4.33401	3.03796	6.04098	1.84824
TCGA.VS.A954.01A	TCGA-VS-A954	0	1714	2.82541	4.41824	2.79993	3.80883	0.280177	8.12526	1.47378	3.9622	1.21984	2.67654	3.49114	7.50052	3.20725	1.02491	5.0118	0.0072502	0.0896195	2.51547	6.78788	6.86646	4.79879	0.0340803	6.22761	3.78214	3.39596	2.19468	2.07193	7.21672	4.74078	2.53412	1.28893	2.67853	3.03943	2.99536	0.136199	6.06231	3.058	2.35178	3.63774	5.6923	0.392567	0.0850819	3.74165	2.5274	6.66571	6.33256
TCGA.VS.A958.01A	TCGA-VS-A958	0	1525	2.87365	4.53892	0.840889	3.3771	0.384908	8.32835	0	3.39245	2.42876	4.70037	3.17999	7.3963	3.16772	1.10727	3.91678	0	0.214621	1.97393	4.13475	6.80761	4.24429	0	4.09146	2.12564	2.61434	1.91818	2.0262	7.0104	4.66464	1.64148	1.10353	2.03667	3.1162	1.64072	0.462106	2.06066	3.46674	1.66432	3.34728	7.17582	0.218049	0.0399294	4.12319	2.26622	4.77967	2.20619
TCGA.VS.A9U5.01A	TCGA-VS-A9U5	0	1535	2.44665	5.2196	2.96858	2.23289	0.626893	7.67093	0.0224069	2.65084	2.36801	2.71808	2.92161	5.96424	5.40512	2.42912	3.65588	0.243783	0.218328	2.1965	4.99496	5.3783	4.38722	0.0385539	5.51297	5.06085	2.96933	2.92198	2.46414	6.68242	5.47869	1.20509	1.16297	1.46249	3.66314	1.62512	5.90923	3.22571	3.9257	1.98853	4.36289	3.84083	0.100946	0.192471	6.39426	5.06663	5.62238	1.9907
TCGA.VS.A9UC.01A	TCGA-VS-A9UC	0	825	3.50547	4.00898	0.309102	2.27801	0.480417	7.68811	0.0237223	1.07266	1.69209	2.2845	2.37398	7.33105	2.54298	1.43215	3.3218	0.00326736	0.737686	1.43247	4.9866	6.82299	4.16016	0	3.57791	0.825672	3.18152	3.2773	3.9466	7.34442	4.60647	1.7937	2.87944	1.97651	3.15293	3.44072	0.335445	1.33269	2.9476	3.06274	3.45921	5.49633	0.428088	0.124404	5.11274	1.31473	6.33009	3.20587
TCGA.VS.A9UD.01A	TCGA-VS-A9UD	0	739	2.75434	4.09635	2.25166	2.83589	0.456665	7.76787	0	4.27472	1.3939	0.304951	3.55178	6.34826	3.98103	1.53765	3.86036	0	0.0121575	0.878442	6.26691	4.32266	4.24583	0	4.97538	1.84192	4.06543	2.64959	1.71431	6.92344	4.74018	3.20374	1.47768	0.956017	4.94461	1.64077	0.388298	3.97536	3.64189	0.873045	5.06891	4.81091	0.0374211	0.0788139	3.2471	2.39979	4.97895	2.99908
TCGA.VS.A9UI.01A	TCGA-VS-A9UI	1	1372	1.67579	4.24686	1.88251	3.69449	0.0975498	8.92953	0	4.58394	1.5869	2.76744	3.15462	7.0097	3.21486	2.15465	3.27504	0	0.0912143	0.737764	3.44002	7.35107	4.05458	0	4.84602	1.86412	1.98123	4.84796	2.79335	7.85278	3.96851	2.0826	1.35969	3.15833	3.62343	1.54664	0.0500325	3.56013	2.4481	1.0494	3.46815	5.63007	0.0988669	0.0925192	4.07556	3.16228	5.88364	3.24486
TCGA.VS.A9UJ.01A	TCGA-VS-A9UJ	1	52	2.10979	6.27024	2.52478	2.05815	4.38457	8.47989	0.0359747	4.04467	1.55158	5.5362	3.94882	8.10726	1.87396	1.66921	4.01679	0.656874	0.0445703	2.94963	6.16397	6.6429	5.36872	0	4.10792	4.79462	4.09462	2.29615	3.58424	6.89984	5.25533	3.0425	4.29314	3.37643	5.33286	3.53193	2.93146	2.55293	6.86892	2.03132	3.49383	5.78195	0.423305	0.0349084	4.6719	4.07055	5.02361	2.60251
TCGA.VS.A9UM.01A	TCGA-VS-A9UM	1	829	3.58453	4.76199	1.5964	2.68704	0.699682	7.65153	0.134513	3.65301	2.04486	4.32039	3.33795	6.99329	4.15042	2.59289	4.19361	0	0.362942	2.613	6.65522	6.91271	4.71953	0.0400954	4.88287	5.11952	3.27761	3.42321	2.66522	7.17101	4.73438	2.48547	1.55293	1.53679	3.47648	4.78802	0.28984	4.31933	3.96779	3.83201	3.89677	6.07031	0.710909	0.169003	5.01724	3.45759	6.54594	3.65521
TCGA.VS.A9UP.01A	TCGA-VS-A9UP	0	1444	5.98956	3.02233	1.79078	2.06261	3.81463	7.60179	0.015767	4.58143	1.01079	0.797348	3.26909	6.60532	2.02385	2.38637	3.9259	1.00712	0.177713	1.78034	7.05587	4.25308	5.83335	0.013651	4.83651	1.37353	3.73135	2.29651	3.47932	5.4697	4.98593	3.24139	2.11141	2.52818	3.60232	3.92871	7.10168	2.27181	2.16211	3.80371	4.75133	4.30979	1.50601	0.409582	3.01737	1.85313	5.42722	4.23522
TCGA.VS.A9UQ.01A	TCGA-VS-A9UQ	0	1263	1.54475	2.22849	2.24524	2.7458	1.19794	7.19683	0.175664	3.1856	2.37891	0.74491	3.69503	7.53908	3.41446	1.56244	3.46048	0.00728089	0.7645	0.66501	7.33691	6.06491	3.9674	0	4.5555	1.43558	4.02226	3.97981	2.63011	6.82141	4.08402	3.41535	1.15186	2.40146	3.8002	4.90124	4.35579	1.61953	4.21114	4.15368	4.30361	5.686	0.447862	0.0756403	5.40015	1.4262	4.69096	1.01524
TCGA.VS.A9UR.01A	TCGA-VS-A9UR	0	793	6.80157	5.49613	1.51868	3.66155	2.49277	8.60565	0.0433346	0.894801	2.28908	4.68999	3.79428	7.8687	4.60198	2.10554	3.58155	0.0356537	0.540726	1.16032	6.07772	8.02864	5.66732	0	3.76227	2.62238	3.94595	1.82578	3.78077	6.88134	3.98836	3.91867	2.20824	2.58248	5.84446	4.31251	7.70402	2.21925	3.85445	2.47885	2.81179	5.93288	0.108947	0.285554	6.93158	6.13694	5.96015	3.80445
TCGA.VS.A9UT.01A	TCGA-VS-A9UT	0	482	4.20328	2.30692	0.880761	1.38467	4.77683	7.27942	0.0608303	2.21818	2.45699	1.23934	3.12377	5.31865	2.53573	1.96656	4.18835	0.0224825	1.18729	2.46625	6.66949	4.65741	4.87916	0.0178074	4.34002	3.86757	3.07459	3.26208	2.8609	4.69266	5.57289	1.88517	4.40203	3.2496	5.34631	3.59135	1.6177	2.71493	6.44845	1.09716	4.17729	5.09743	3.59038	2.30633	6.36581	0.698263	3.52409	3.10016
TCGA.VS.A9UU.01A	TCGA-VS-A9UU	0	442	6.93723	3.76825	3.33837	2.77916	0.662938	8.16951	0.179869	3.7401	2.43073	3.64833	2.9671	7.21515	2.5965	0.991215	3.93277	0	0.337997	1.06985	5.00867	5.85698	5.3094	0	5.75481	5.30449	3.01294	3.62308	1.57852	7.80926	5.09763	0.994805	2.30855	3.39933	3.04626	2.13428	0.0422765	4.80317	2.62917	4.90174	4.14411	5.264	0.11063	0.0326614	5.55218	1.47875	5.1951	5.36242
TCGA.VS.A9UV.01A	TCGA-VS-A9UV	1	104	6.35824	5.26913	2.81314	3.02773	0.28069	8.89195	0.0161597	5.22263	2.57195	3.17134	3.14872	6.39837	4.01043	1.11888	3.51837	0.00886239	0.459564	0.939957	5.41538	6.81863	4.1913	0	5.33908	4.53336	4.0371	3.43298	2.66785	7.62622	4.41152	3.61752	1.13688	2.09082	3.06012	2.2277	0.828406	3.42115	2.95246	2.3211	4.36185	6.77073	0.241898	0.0342685	4.76479	6.73763	5.23352	2.79274
TCGA.VS.A9UY.01A	TCGA-VS-A9UY	1	555	3.5434	5.6768	2.83805	3.27205	0.27016	7.88354	0.0639672	3.99846	2.84004	3.38988	2.2671	7.68767	4.19944	1.4964	4.53604	0	0.244626	1.32469	4.34581	7.43819	3.35853	0	5.50104	3.64799	3.96299	5.31259	3.1151	7.7363	4.62934	0.867909	1.74727	2.72155	3.38309	1.84639	0.165869	4.28878	2.59844	1.2333	4.31895	6.47887	0.153104	0.0547779	5.22077	3.68988	6.15556	2.98461
TCGA.VS.A9V0.01A	TCGA-VS-A9V0	0	573	2.65289	3.01406	1.37111	4.5501	3.80384	8.66828	0.029118	0.477712	1.24383	4.66686	2.88165	5.80122	1.85689	2.46396	4.96491	0.00802288	0	0.735505	6.19129	5.5324	4.68443	0.0252259	4.20231	3.40143	4.46359	3.36853	2.61747	3.32118	4.49479	4.19031	1.30586	1.16831	5.02152	3.20858	7.12734	1.64877	3.64434	1.325	3.57219	4.55663	0.0665399	1.2197	3.94531	2.57027	7.16366	2.64651
TCGA.VS.A9V1.01A	TCGA-VS-A9V1	1	157	1.35487	3.52738	2.75673	2.88538	2.72119	8.34516	0.0201565	3.98974	1.66802	2.20551	4.40163	6.1507	1.8287	0.886797	3.91355	0.0055412	0.601704	0.562558	4.93508	6.05663	4.73752	0	4.7633	6.25399	3.45839	1.51953	2.78085	4.8828	5.02414	2.89287	1.57134	0.868873	4.21109	1.91365	6.08007	2.51622	3.88297	2.29678	4.28504	6.70763	0.105684	0.0426783	5.81562	0.961098	6.34294	2.43017
TCGA.VS.A9V2.01A	TCGA-VS-A9V2	0	555	2.56899	2.80043	3.03104	2.22018	0.516985	7.5427	0.0464223	1.89141	1.87905	3.71729	2.71999	7.17591	3.60988	1.57517	3.81599	0.0382013	0.400174	1.78819	5.62997	6.73511	3.87251	0	5.37346	4.94759	2.88095	3.18005	2.11622	7.26739	3.81536	1.28454	1.38366	3.03604	2.9195	2.60094	0.887166	3.25652	2.97881	3.21653	3.75414	4.35928	1.53242	0.080106	3.75257	0.155884	6.66309	4.73319
TCGA.VS.A9V3.01A	TCGA-VS-A9V3	0	540	5.94193	5.02092	3.186	2.86978	0.556498	8.09985	0.018231	3.4106	2.36785	3.56684	3.34175	7.22988	3.70695	1.7613	2.52301	0.931943	0.777605	1.61049	5.4948	7.49963	4.41666	0	4.84822	1.59874	3.72332	2.51959	3.26672	6.86646	5.35466	4.25031	5.26637	4.20585	2.79723	2.58035	3.02707	3.88844	3.61353	2.22966	3.99053	6.89204	0.270342	0.045544	5.46381	3.88816	6.08127	4.22237
TCGA.VS.A9V5.01A	TCGA-VS-A9V5	1	494	1.9885	3.77032	0.726447	2.17026	0.990579	7.51433	0.648669	1.752	1.80978	1.31364	2.81352	7.21668	3.64695	1.87478	3.19522	0.018549	0.569907	0.728191	6.2862	6.14637	3.6977	0.0350024	4.62659	5.3517	3.82672	2.33652	3.10299	5.54366	4.54432	1.94555	1.44676	1.25751	3.7169	2.90089	0.546861	1.9904	3.62834	2.93383	5.31797	7.52794	0.643635	0.0443323	6.7265	0.406476	5.59329	1.73661
TCGA.ZJ.A8QQ.01A	TCGA-ZJ-A8QQ	0	2056	3.32276	4.96919	1.97071	3.14652	1.43633	8.64599	0.300961	2.48759	2.38048	4.9827	3.03196	7.38435	3.44287	1.30508	3.9281	0.723676	0.339354	0.436762	3.92234	6.70319	3.31405	0	5.10815	4.30241	2.934	5.02693	2.32559	6.40467	4.23824	2.62276	1.66702	2.21013	4.86712	2.62433	0.601132	2.72288	1.40306	1.33225	4.29111	6.9172	0.880772	0.0278625	5.01867	0.740405	6.10177	2.78179
TCGA.ZJ.A8QR.01A	TCGA-ZJ-A8QR	1	582	5.84683	4.58203	3.10792	1.95386	0.255523	8.39632	0.0685532	4.70202	3.15688	2.07059	2.58353	7.78876	2.61201	1.1808	3.09897	1.58333	0.231631	0.31715	7.2126	6.44628	4.51274	0.0120974	4.94011	3.25004	3.50929	5.75768	2.98776	6.83709	4.37843	1.64233	4.87521	2.40472	4.20309	3.89029	2.5634	3.70839	2.89657	0.71261	4.53587	6.82561	0.073927	0.0820673	5.93795	1.18955	5.36634	1.86758
TCGA.ZJ.AAX4.01A	TCGA-ZJ-AAX4	0	21	1.52198	3.96529	2.00791	2.87026	0.448222	7.74032	0	3.17161	1.65801	1.76997	2.8278	7.90995	3.33403	1.92954	4.17502	0.014305	0.550698	0.944265	6.09782	5.94922	4.79127	0.0300013	4.5386	3.54043	2.97226	2.53736	3.00548	7.6189	4.43546	3.20987	1.33347	1.87203	4.35278	3.31299	0.096739	2.27095	3.64345	3.2178	4.21434	4.92547	0.141551	0.120577	5.85048	1.0122	5.72451	3.71314
TCGA.ZJ.AAXA.01A	TCGA-ZJ-AAXA	0	43	4.96127	3.90874	3.24801	2.83623	0.900634	8.57153	0.0598403	3.88785	1.65171	1.76351	3.60505	7.7115	3.55046	1.58567	4.19722	0.0226105	0.359776	0.934342	7.02456	7.41991	4.88264	0	4.96603	4.30493	2.53926	2.60873	1.2208	7.76647	4.77412	4.31167	0.501832	2.00591	2.89672	3.38029	0.0549195	4.06396	2.35733	2.39915	3.70545	6.50042	0.606846	0.49804	6.31892	2.56623	6.45354	4.27676
TCGA.ZJ.AAXU.01A	TCGA-ZJ-AAXU	0	5	6.45296	7.07983	2.93975	3.55138	0.48108	8.72916	0.0557017	4.4526	2.15622	5.25408	3.77013	6.85076	4.64884	0.702235	3.67223	0.0501562	0.0746549	2.38564	5.29661	6.18588	5.3875	0.00700203	5.8971	4.63351	2.84657	4.19576	2.76044	6.86243	4.83402	3.32379	2.38499	2.61254	3.78934	2.64162	0.49757	2.54694	4.33671	3.28656	3.85908	7.21011	0.17102	0.0295988	7.6543	7.1599	5.84469	2.67496
TCGA.ZX.AA5X.01A	TCGA-ZX-AA5X	0	119	5.42462	4.38816	1.56538	3.28625	2.2183	7.53	0.0417269	3.33821	2.42286	4.3557	3.10618	7.2617	3.05917	1.30049	4.36956	0.0343276	0.336345	1.70966	8.01328	6.92496	4.22316	0.0181986	4.77949	3.756	3.30513	5.43971	3.28527	6.09761	4.47657	2.88695	2.27441	2.77088	3.78768	5.26903	0.241689	2.51475	3.71986	4.99897	3.61459	6.23896	0.708497	0.399234	4.72149	1.87849	6.08558	2.71725
[truncated: 144 more columns]

## Sheet: Test_TCGA
Samples	X_PATIENT	OS	OS.time	EFNA1	IER3	ISG20	KLF7	LDHC	P4HA2	PGM1	RBPJ	STC1
TCGA.C5.A1BE.01B	TCGA-C5-A1BE	1	2094	6.24625	7.47705	3.42233	2.22798	1.5894	2.68545	3.60919	2.52736	1.181
TCGA.C5.A1M8.01A	TCGA-C5-A1M8	0	919	5.57149	5.0554	3.66273	1.71421	1.75668	3.777	3.65808	3.3497	0.727578
TCGA.C5.A1M9.01A	TCGA-C5-A1M9	1	1065	4.8607	5.0391	2.96012	0.771427	0.819913	2.61567	5.03274	3.62707	2.65218
TCGA.C5.A1MF.01A	TCGA-C5-A1MF	0	1617	6.63942	5.20939	3.1687	0.586915	1.50695	1.62045	3.94245	2.53133	0.461103
TCGA.C5.A1MH.01A	TCGA-C5-A1MH	1	1186	4.81065	6.28316	3.01993	2.16319	0	2.0725	3.5408	2.92585	1.75343
TCGA.C5.A1MN.01A	TCGA-C5-A1MN	1	1245	5.56311	7.29229	1.56573	4.13796	1.90647	3.94708	3.88786	2.88656	3.03112
TCGA.C5.A1MP.01A	TCGA-C5-A1MP	0	109	6.88402	5.41965	2.39745	1.8899	0.0145411	3.40773	3.04691	2.75587	2.70695
TCGA.C5.A2LT.01A	TCGA-C5-A2LT	0	2226	5.63807	4.87557	1.39517	2.7155	0	2.85046	4.61498	2.26583	2.34084
TCGA.C5.A2LV.01A	TCGA-C5-A2LV	0	2234	5.86996	3.85735	1.60077	2.58692	0.856597	3.67717	4.84466	2.54595	1.95073
TCGA.C5.A2LY.01A	TCGA-C5-A2LY	0	2383	5.99242	3.3616	3.27817	1.50468	0.865962	2.01942	4.11071	3.29227	0.255134
TCGA.C5.A2LZ.01A	TCGA-C5-A2LZ	1	3046	6.22185	5.80834	2.50771	2.07556	1.10108	3.12085	3.59095	2.44155	1.50202
TCGA.C5.A2M2.01A	TCGA-C5-A2M2	1	1011	6.17911	7.08577	3.93379	1.54367	0.0372584	3.60192	4.16607	3.34673	1.95763
TCGA.C5.A3HL.01A	TCGA-C5-A3HL	0	621	5.37164	6.20541	1.9506	3.08399	0.706974	3.97634	4.4845	3.03923	2.88484
TCGA.C5.A7UH.01A	TCGA-C5-A7UH	0	3988	5.43118	6.36906	1.09311	2.4511	0.0136176	1.70788	2.8574	3.02647	1.88971
TCGA.C5.A7X3.01A	TCGA-C5-A7X3	1	284	7.77098	4.99727	3.20639	1.34187	0.0519669	3.42569	4.79391	2.38212	0.676998
TCGA.C5.A7X8.01A	TCGA-C5-A7X8	0	83	6.02279	6.2866	2.2087	1.51079	0.157059	3.41392	3.60871	3.21748	2.57941
TCGA.C5.A7XC.01A	TCGA-C5-A7XC	0	1551	5.6955	5.98757	2.35112	2.4009	0.390304	2.71806	4.20198	3.10771	5.20441
TCGA.C5.A8YR.01A	TCGA-C5-A8YR	1	837	8.35126	6.83941	1.89992	1.82957	0.0473668	4.49547	5.32798	3.18524	7.9537
TCGA.C5.A905.01A	TCGA-C5-A905	0	4879	5.95843	6.193	2.06827	1.53079	0	1.41864	3.70392	2.12421	0.860263
TCGA.DR.A0ZM.01A	TCGA-DR-A0ZM	0	1791	6.4381	4.59009	3.17835	1.2038	0	2.24548	1.7544	3.23518	0.478644
TCGA.DS.A0VK.01A	TCGA-DS-A0VK	1	1118	6.37268	4.77589	2.40579	2.92595	1.15562	3.25546	3.94676	2.53292	2.1512
TCGA.DS.A0VL.01A	TCGA-DS-A0VL	1	1692	5.87446	6.28651	2.27895	1.87164	0.265848	2.6326	3.06202	2.48145	1.30482
TCGA.DS.A0VM.01A	TCGA-DS-A0VM	0	3589	5.46392	6.22728	3.34572	2.57621	1.19495	2.68601	3.91815	3.12712	1.34681
TCGA.DS.A0VN.01A	TCGA-DS-A0VN	0	3609	4.34203	5.64105	2.88106	1.90655	0.736433	3.77475	3.94408	3.36979	2.9469
TCGA.DS.A1OB.01A	TCGA-DS-A1OB	1	861	5.11854	4.65424	1.41575	0.96383	0.819375	3.9076	3.75995	2.4973	1.62784
TCGA.DS.A1OD.01A	TCGA-DS-A1OD	0	3874	5.65055	5.71129	3.62256	1.69077	1.92155	1.79328	3.53304	3.37201	1.18069
TCGA.DS.A7WH.01A	TCGA-DS-A7WH	0	533	4.42028	8.87107	3.00192	2.28234	0.862916	2.78729	2.85012	3.10582	4.55464
TCGA.EA.A1QS.01A	TCGA-EA-A1QS	0	1203	4.71618	5.749	1.34128	2.90842	0.119849	4.04721	4.57821	3.54927	2.64587
TCGA.EA.A3HQ.01A	TCGA-EA-A3HQ	0	1136	5.23603	5.07134	1.51612	2.34147	0.918631	2.80468	4.26799	3.63829	0.842146
TCGA.EA.A3HT.01A	TCGA-EA-A3HT	0	954	6.00989	7.59351	1.70796	3.5006	0.822012	3.33374	4.4418	2.91399	2.67394
TCGA.EA.A3QE.01A	TCGA-EA-A3QE	0	761	5.3082	5.41315	3.39145	1.7428	0.853681	3.82368	2.15126	3.44516	0.765456
TCGA.EA.A44S.01A	TCGA-EA-A44S	0	369	6.02193	4.70099	2.59248	1.29357	0.391191	3.88816	3.54095	3.02911	0.579469
TCGA.EA.A50E.01A	TCGA-EA-A50E	1	227	5.23598	6.03439	1.28987	2.14076	0.311928	3.60778	3.56039	2.99498	2.39382
TCGA.EA.A5FO.01A	TCGA-EA-A5FO	0	815	5.90067	5.34631	2.23426	0.0421234	0.81892	3.56423	4.75752	3.46226	2.57677
TCGA.EK.A2GZ.01A	TCGA-EK-A2GZ	0	383	6.63647	8.25005	1.21617	3.62844	0.698987	3.58216	3.38942	2.59144	3.55437
TCGA.EK.A2IR.01A	TCGA-EK-A2IR	0	3442	4.8133	4.67324	1.50495	1.10183	0.524489	2.545	4.36461	3.77103	1.30159
TCGA.EK.A2PI.01A	TCGA-EK-A2PI	0	586	6.64816	6.07285	2.66587	2.27537	1.37642	3.66729	3.10796	3.46527	0.900232
TCGA.EK.A2R9.01A	TCGA-EK-A2R9	0	4	5.82102	7.04957	1.80004	1.72078	0.362225	4.41985	3.29615	3.49812	2.74799
TCGA.EK.A2RA.01A	TCGA-EK-A2RA	0	1246	5.49147	5.81002	2.83884	1.96984	1.19948	3.93237	3.99406	3.03111	0.668008
TCGA.EK.A2RE.01A	TCGA-EK-A2RE	0	57	4.56085	6.62857	1.88209	3.46258	0.179744	3.61205	3.50084	2.93793	1.25713
TCGA.EK.A2RL.01A	TCGA-EK-A2RL	1	1453	6.48369	6.69419	3.54762	2.22256	1.78698	3.15158	4.05575	3.34533	1.42923
TCGA.EK.A3GN.01A	TCGA-EK-A3GN	0	27	7.95706	6.80328	0.599934	2.18268	1.93234	3.42278	4.38994	2.56033	1.44561
TCGA.EX.A1H5.01A	TCGA-EX-A1H5	0	619	5.66319	6.96099	2.6612	1.00889	2.41776	2.5473	3.66491	2.86835	0.82638
TCGA.EX.A1H6.01B	TCGA-EX-A1H6	0	241	4.96958	4.23604	3.51658	1.27045	1.68259	2.05051	2.69294	3.05282	1.49329
TCGA.FU.A2QG.01A	TCGA-FU-A2QG	0	579	6.16984	6.65188	1.8827	2.59183	0.843873	1.6671	3.82517	3.43471	2.1244
TCGA.FU.A770.01A	TCGA-FU-A770	0	34	5.21618	8.50065	4.40627	1.33626	1.31077	2.32426	4.05065	3.1354	2.38402
TCGA.HM.A6W2.01A	TCGA-HM-A6W2	0	287	3.86577	4.65333	1.20548	1.75317	0.562144	2.68938	2.77666	3.18243	3.40098
TCGA.IR.A3L7.01A	TCGA-IR-A3L7	0	4483	5.94613	5.1697	1.36243	2.20889	0.148132	2.48288	3.89068	3.60901	0.352357
TCGA.IR.A3LA.01A	TCGA-IR-A3LA	0	4172	3.61853	5.35515	2.51062	2.08165	2.23944	1.87335	1.46047	3.50165	2.57021
TCGA.IR.A3LK.01A	TCGA-IR-A3LK	1	908	5.62907	4.8156	1.74993	2.76071	0.41938	2.15165	4.06789	2.81193	1.04788
TCGA.JW.A5VJ.01A	TCGA-JW-A5VJ	0	652	5.87342	3.34199	1.6134	2.81455	0	2.85146	2.87006	2.38947	1.22676
TCGA.JW.A5VL.01A	TCGA-JW-A5VL	0	474	5.77982	3.97305	3.56017	3.43762	0.246847	2.8238	4.15991	3.22798	0.925578
TCGA.JW.A69B.01A	TCGA-JW-A69B	0	863	4.50873	4.80086	2.60782	1.35132	0	3.35567	4.4874	2.83946	1.63498
TCGA.JW.AAVH.01A	TCGA-JW-AAVH	0	552	7.06224	6.94346	2.77916	1.93045	1.32662	2.10136	3.98936	3.24916	0.81209
TCGA.JX.A5QV.01A	TCGA-JX-A5QV	0	636	8.39028	5.23013	3.47619	2.15079	0.954035	3.20675	3.28123	2.67965	1.40414
TCGA.LP.A4AX.01A	TCGA-LP-A4AX	0	380	5.52099	5.08346	3.28404	1.88763	0.0851301	2.93379	4.77884	2.83049	3.74808
TCGA.MA.AA3W.01A	TCGA-MA-AA3W	0	685	5.26338	4.93354	3.43376	1.20334	1.47788	2.06998	4.10696	3.20686	4.7764
TCGA.MU.A8JM.01A	TCGA-MU-A8JM	0	607	5.02979	8.34344	2.34506	2.85605	0.267738	4.2415	3.77561	2.06016	1.6233
TCGA.MY.A913.01A	TCGA-MY-A913	0	524	5.21733	6.48484	4.30139	2.37448	0.0822803	2.61001	4.53359	2.44516	3.11624
TCGA.Q1.A5R1.01A	TCGA-Q1-A5R1	0	474	6.059	8.48445	2.89616	0.478315	1.68072	2.94043	3.62915	3.18778	2.2723
TCGA.Q1.A6DV.01A	TCGA-Q1-A6DV	0	491	4.95694	8.27426	2.13066	1.9594	1.61297	2.42138	3.66208	3.50408	1.17694
TCGA.Q1.A6DW.01A	TCGA-Q1-A6DW	0	534	6.46967	4.77819	2.47968	3.06435	0.111267	3.16662	4.44133	3.13514	1.44749
TCGA.Q1.A73O.01A	TCGA-Q1-A73O	0	428	5.77425	5.91634	2.06691	3.80649	0.0222143	4.09343	4.29151	3.08878	3.30582
TCGA.Q1.A73P.01A	TCGA-Q1-A73P	0	483	5.26785	5.67761	3.35223	0.588544	0	3.00972	4.30831	3.28485	1.68282
TCGA.Q1.A73Q.01A	TCGA-Q1-A73Q	0	284	7.16368	6.55411	2.94849	2.164	0.263733	3.16436	3.22818	4.11381	1.01303
TCGA.Q1.A73S.01A	TCGA-Q1-A73S	0	688	5.01433	5.33481	1.60674	2.00041	0.631521	2.63249	4.55842	2.44802	0.827992
TCGA.R2.A69V.01A	TCGA-R2-A69V	0	596	5.85202	4.4839	3.75372	1.28869	0.776685	2.82126	3.85434	3.91995	2.20611
TCGA.RA.A741.01A	TCGA-RA-A741	0	444	5.99269	4.24193	3.29398	1.51595	1.2819	2.65062	3.96029	3.26124	0.875056
TCGA.UC.A7PD.01A	TCGA-UC-A7PD	1	355	5.93628	6.04892	2.64636	2.00074	0.0131001	3.03116	5.25166	2.1508	0.860164
TCGA.UC.A7PI.01A	TCGA-UC-A7PI	0	2114	5.56209	6.09933	2.94689	2.18971	0.632861	3.21993	4.44135	3.30705	0.607523
TCGA.VS.A8EG.01A	TCGA-VS-A8EG	0	1386	4.73041	6.07067	2.44118	2.22717	0.924693	3.33056	4.65033	2.37236	1.3974
TCGA.VS.A94W.01A	TCGA-VS-A94W	0	1243	4.47809	3.86748	3.03104	2.19423	0.202263	4.10524	4.7975	2.59579	1.47
TCGA.VS.A953.01A	TCGA-VS-A953	1	477	6.0113	6.36726	1.09003	3.35794	0.546243	4.05713	4.77641	2.96078	2.13431
TCGA.VS.A957.01A	TCGA-VS-A957	0	1688	6.30262	4.39502	1.69212	2.94296	0.404513	3.16195	4.5527	3.2229	1.6494
TCGA.VS.A959.01A	TCGA-VS-A959	0	1561	6.42013	4.49115	2.59068	2.4349	1.01485	2.49084	4.86333	2.78982	2.24677
TCGA.VS.A9U6.01A	TCGA-VS-A9U6	0	1320	6.25372	5.72717	1.69591	2.99934	0.315775	3.77882	4.41215	3.18612	5.3131
TCGA.VS.A9U7.01A	TCGA-VS-A9U7	0	1472	5.61716	5.62169	3.36098	1.45562	1.64877	2.95269	4.25232	3.07748	0.614697
TCGA.VS.A9UB.01A	TCGA-VS-A9UB	0	911	5.68038	4.46805	3.23639	2.91595	0.0210859	2.85816	4.90783	3.11275	3.7617
TCGA.VS.A9UH.01A	TCGA-VS-A9UH	0	1427	4.85976	6.60087	3.98369	2.52542	0.721089	3.62205	4.14647	2.77803	1.84381
TCGA.VS.A9UL.01A	TCGA-VS-A9UL	1	442	4.21609	7.41747	0.977544	2.62321	0.671155	4.31418	5.65643	3.11226	7.11866
TCGA.VS.A9UO.01A	TCGA-VS-A9UO	0	1456	6.5821	7.07497	3.33982	0.815836	0.78075	3.15875	4.87908	2.26549	0.190518
TCGA.VS.A9UZ.01A	TCGA-VS-A9UZ	0	2044	5.26714	5.02916	2.55797	0.516058	1.9926	2.4538	3.50079	3.29638	2.24043
TCGA.VS.A9V4.01A	TCGA-VS-A9V4	1	132	6.20018	7.08485	0.754906	1.93696	0.0547253	3.80677	4.89551	2.78473	1.97389
TCGA.VS.AA62.01A	TCGA-VS-AA62	1	469	6.74041	5.3337	3.0502	2.24596	0	2.90621	4.80925	3.35057	5.37181
TCGA.WL.A834.01A	TCGA-WL-A834	0	791	6.99812	6.55309	0.963599	2.10685	0.941735	1.96974	3.14998	2.06267	1.82053
TCGA.XS.A8TJ.01A	TCGA-XS-A8TJ	0	890	5.98186	4.12197	2.35292	1.64355	1.27919	1.4706	2.63839	3.01794	0.713258

## Sheet: Test_CGCI-HTMCP-CC
Samples	OS	OS.time	EFNA1	IER3	ISG20	KLF7	LDHC	P4HA2	PGM1	RBPJ	STC1
HTMCP.03.06.02001.01A	1	343	4.7171	5.34395	2.80509	3.92877	0.504468	3.79353	4.19327	3.57341	1.66903
HTMCP.03.06.02002.01A	0	812	4.54466	4.12105	2.60928	2.86572	0.121811	1.448	3.69941	3.62345	1.20777
HTMCP.03.06.02003.01A	1	510	6.55366	5.45608	2.79645	2.03238	0.766638	3.42962	3.70048	2.91284	2.36407
HTMCP.03.06.02006.01A	0	824	4.68475	6.26586	3.55979	3.7323	0.0395596	4.02942	3.16712	1.94527	3.07972
HTMCP.03.06.02007.01A	0	458	3.38848	5.45915	2.99106	2.44612	0.308943	2.57211	3.50209	5.05924	4.86531
HTMCP.03.06.02012.01A	0	827	5.57921	4.51227	2.34534	4.85918	0	4.38621	4.54014	3.81872	3.13726
HTMCP.03.06.02020.01A	1	151	5.78074	5.3241	1.92437	3.45887	0.122606	3.21706	4.3839	3.0918	1.76354
HTMCP.03.06.02026.01A	0	824	5.85443	7.67126	2.91829	1.67582	0.0164963	3.60817	5.12484	4.29507	6.91111
HTMCP.03.06.02036.01A	1	31	5.10769	6.88005	2.30106	1.47207	1.17197	3.47388	4.07723	3.09913	1.84619
HTMCP.03.06.02037.01A	0	202	5.80953	4.29853	2.63527	2.34835	0.508124	3.40869	3.88861	3.4042	4.57217
HTMCP.03.06.02040.01A	1	524	5.52163	4.31879	1.7389	3.61289	0.229219	3.35177	4.50243	2.8432	1.95181
HTMCP.03.06.02042.01A	1	223	5.28413	4.57797	3.02334	3.46539	0.976364	3.23407	4.8293	3.6661	3.39142
HTMCP.03.06.02046.01A	0	763	6.10887	5.22579	2.91986	2.83151	0.691981	3.01344	3.25526	2.92463	1.27721
HTMCP.03.06.02047.01A	1	68	4.4914	6.50365	1.49815	2.35157	0.916018	3.62765	3.00297	3.26596	4.82125
HTMCP.03.06.02054.01A	0	724	5.26552	4.91173	2.1662	5.49907	0.0295589	4.52834	5.18584	3.2552	3.7612
HTMCP.03.06.02057.01A	0	718	5.02732	6.39304	2.89142	3.91475	0.191563	2.89672	3.63291	2.9119	5.61981
HTMCP.03.06.02058.01A	1	622	6.8094	7.65175	3.6848	2.56111	0.204015	2.39353	3.812	3.55774	5.24428
HTMCP.03.06.02063.01A	0	483	6.02164	4.18272	2.72456	2.31528	0.674913	3.08281	4.64921	3.60358	1.54656
HTMCP.03.06.02068.01A	0	717	5.67984	5.16354	2.36309	2.96316	0.159371	2.21232	2.94049	4.17337	0.944334
HTMCP.03.06.02070.01A	1	313	6.15599	4.88815	1.89286	3.22478	0.795601	3.55888	3.43791	2.88686	0.784085
HTMCP.03.06.02071.01A	1	133	5.66182	5.25982	1.51354	2.71238	0.401849	3.71631	7.33963	2.92029	2.4457
HTMCP.03.06.02074.01A	0	794	3.75529	5.18229	1.06323	1.58506	1.54543	3.246	5.4157	3.7522	7.30998
HTMCP.03.06.02075.01A	1	447	5.99218	5.83901	1.49815	2.13412	0.669571	3.11395	4.43637	3.91043	2.16231
HTMCP.03.06.02076.01A	1	379	5.50868	4.72762	2.03942	3.42559	0.0990932	3.65965	5.1754	3.43977	3.58375
HTMCP.03.06.02085.01A	1	319	5.51781	5.69018	2.46908	2.23949	0.345737	3.15754	4.14268	3.73769	4.33762
HTMCP.03.06.02089.01A	0	671	4.69738	5.70368	3.37512	1.46388	0.353549	3.4332	4.13305	3.55456	1.78889
HTMCP.03.06.02092.01A	1	319	6.35153	5.23969	1.50767	2.68863	0.450274	2.72047	4.85565	3.18465	4.80549
HTMCP.03.06.02097.01A	1	150	6.40695	5.76444	1.78898	3.8665	0.478816	3.69099	4.08856	2.75031	7.71535
HTMCP.03.06.02098.01A	1	316	4.26436	5.03128	1.06302	2.03443	1.66152	3.16087	4.63345	3.66479	4.11029
HTMCP.03.06.02099.01A	0	719	7.3529	5.03316	2.30039	2.1908	0.485942	3.00979	4.30416	3.32343	2.34837
HTMCP.03.06.02103.01A	1	415	6.50902	6.29033	2.00267	2.33374	1.07032	3.44586	5.13881	2.51081	1.75112
HTMCP.03.06.02108.01A	1	343	5.42925	5.60669	2.50157	3.47542	0.854075	3.14001	4.31283	3.08787	8.14831
HTMCP.03.06.02109.01A	1	441	5.74538	5.28042	3.44251	3.69351	0.276318	3.57769	3.43053	3.40368	2.12611
HTMCP.03.06.02110.01A	1	647	5.28394	5.83807	0.984115	2.23063	0.686971	3.06831	5.09173	2.90893	4.65231
HTMCP.03.06.02113.01A	1	305	5.54708	5.40025	2.36555	2.76551	0.231801	3.08882	4.13325	2.84653	1.5034
HTMCP.03.06.02120.01A	1	557	6.32608	5.98039	2.45796	2.41397	0.489646	3.54164	4.19089	3.04752	1.15108
HTMCP.03.06.02125.01A	1	255	5.23589	7.11384	3.24263	2.6996	0.322274	3.809	4.05102	3.53749	5.03959
HTMCP.03.06.02128.01A	1	383	5.80918	7.10294	2.51321	2.47874	0.458907	4.39366	5.29129	2.18069	0.980318
HTMCP.03.06.02139.01A	1	21	5.42716	7.60063	2.90504	1.56633	1.12353	3.83206	5.49883	2.85292	2.64173
HTMCP.03.06.02144.01A	0	718	6.09172	7.30391	2.5208	2.76746	0.448055	2.41924	4.65301	2.66844	4.0037
HTMCP.03.06.02145.01A	1	503	6.49853	5.19191	1.37962	3.2665	0.214125	3.31368	4.40485	2.79714	2.09842
HTMCP.03.06.02147.01A	0	772	5.50183	6.93422	2.63427	2.31615	0	4.26915	4.125	2.73368	1.0082
HTMCP.03.06.02148.01A	0	821	5.35123	4.76602	1.9797	2.33845	0.813361	4.15257	3.4493	2.37712	2.2664
HTMCP.03.06.02149.01A	0	883	5.38635	5.20286	2.77995	2.51642	0.760434	3.05638	2.72602	2.9974	3.48005
HTMCP.03.06.02150.01A	1	674	6.43684	5.60704	2.62075	1.43018	0.00820001	2.69142	4.15009	3.06466	3.78501
HTMCP.03.06.02151.01A	0	890	4.48017	5.34733	1.99606	2.34025	0.612022	2.92585	3.98684	2.74035	2.91642
HTMCP.03.06.02152.01A	1	71	5.71768	5.52785	1.67455	2.52655	0.470719	2.99971	4.81381	3.23456	0.85822
HTMCP.03.06.02155.01A	1	361	5.0409	4.45182	1.53441	2.55011	0.0863762	2.59319	3.31947	2.8024	1.55778
HTMCP.03.06.02156.01A	0	716	5.05695	6.31726	2.16733	2.43829	0.311038	3.25402	4.11102	2.08963	7.12725
HTMCP.03.06.02157.01B	0	720	4.98435	4.80644	1.19074	1.09889	0.151599	3.09373	5.52594	2.48749	3.31336
HTMCP.03.06.02170.01A	1	375	5.50438	6.76987	2.34523	3.24233	0.535157	3.39624	4.31952	2.55729	3.56807
HTMCP.03.06.02174.01A	0	747	5.00536	5.46571	3.66665	1.51929	0.742006	2.92702	4.16881	2.45528	0.813361
HTMCP.03.06.02175.01A	0	719	6.4222	6.02164	3.34886	3.94776	0.0810669	3.0007	3.59536	2.28389	1.69866
HTMCP.03.06.02176.01A	1	521	4.96111	6.29099	1.55124	1.75258	0.553655	2.28747	4.83356	2.832	2.96997
HTMCP.03.06.02179.01A	1	377	4.67147	5.67313	1.60597	2.82916	0.544683	3.24198	3.99882	3.60376	4.1062
HTMCP.03.06.02180.01A	1	383	6.20838	7.76252	1.2405	1.90292	0.0294176	3.33574	4.09227	2.75512	2.89647
HTMCP.03.06.02182.01C	1	189	4.06073	4.18644	1.36368	2.58417	1.07642	2.67163	4.40316	3.11115	0.907429
HTMCP.03.06.02185.01A	1	257	6.62136	4.58363	2.95501	2.67895	0.132116	3.07404	4.61581	2.75328	2.50997
HTMCP.03.06.02194.01A	1	605	6.71707	5.22295	1.30509	1.91583	0.228111	3.83442	4.13468	1.93572	3.26407
HTMCP.03.06.02195.01B	1	53	4.65419	5.57166	1.41397	3.07765	0.0106366	2.98417	3.52287	2.17868	3.46716
HTMCP.03.06.02196.01A	0	778	5.78878	6.33506	2.80467	2.4721	0.53077	1.88624	2.70909	3.09719	2.78741
HTMCP.03.06.02197.01A	0	732	5.53644	4.84134	2.57141	3.46515	0.17645	2.88022	5.04845	2.62714	3.68029
HTMCP.03.06.02202.01B	1	322	5.49337	6.39943	2.06864	2.70646	0.25544	3.63225	3.54301	3.20852	2.26538
HTMCP.03.06.02203.01A	0	716	5.12145	4.08751	3.77681	1.84374	1.01778	2.63617	2.10256	3.15325	1.28617
HTMCP.03.06.02204.01B	0	842	5.06683	5.35448	2.01189	2.10759	0.231555	3.27422	4.36212	2.88116	0.956874
HTMCP.03.06.02205.01A	1	374	4.99138	6.74962	2.32472	1.76515	0.428035	1.43941	2.90198	3.14243	0.207393
HTMCP.03.06.02209.01A	0	713	4.29718	6.11289	2.44647	2.22345	0.554933	3.24295	4.49559	2.83275	1.58616
HTMCP.03.06.02210.01A	1	183	5.71145	4.15709	1.39758	2.30036	1.44175	2.61483	5.0804	2.79402	0.420617
HTMCP.03.06.02213.01A	1	241	6.11903	5.16533	1.75668	2.49662	0.0777899	2.7252	3.74673	2.56628	1.40485
HTMCP.03.06.02214.01A	1	115	7.42253	6.35508	2.95075	2.75354	0.903578	3.10093	3.95079	3.03916	0.609282
HTMCP.03.06.02215.01A	0	718	6.08058	5.60009	2.22058	2.45917	0.756426	3.39698	4.2349	2.90258	1.55939
HTMCP.03.06.02216.01A	1	59	6.56838	6.72042	3.15368	1.54651	0.687509	3.29034	4.20071	2.13596	8.39812
HTMCP.03.06.02217.01A	0	841	5.30099	4.39484	3.09628	2.46477	1.86825	2.17469	3.51699	3.22058	1.41722
HTMCP.03.06.02219.01A	1	440	6.14546	6.27621	3.96695	2.6931	0.0126402	2.51816	4.19922	2.95591	2.50992
HTMCP.03.06.02222.01A	0	443	5.17518	5.93688	0.482435	3.11731	0.264116	7.62142	4.24907	2.89288	1.41077
HTMCP.03.06.02225.01A	1	400	4.90315	4.8478	1.32935	2.08461	0.589955	5.05015	3.83182	2.38363	1.15231
HTMCP.03.06.02230.01A	1	665	5.66904	5.99479	1.05367	2.78846	0.682304	3.14534	4.93622	3.32757	3.49377
HTMCP.03.06.02235.01A	1	418	2.57846	5.49497	3.00827	2.19629	0.76774	3.13289	3.74424	3.04637	2.65311
HTMCP.03.06.02238.01A	1	614	6.32846	4.52009	2.27238	2.63496	0.118493	2.91309	3.28596	2.44313	1.5827
HTMCP.03.06.02239.01A	1	416	8.16363	5.327	3.71574	3.02673	0.483055	4.81241	5.43405	2.22222	6.02832
HTMCP.03.06.02240.01A	0	464	6.08272	5.12543	2.49937	2.68154	1.06392	2.70863	3.96404	3.04382	0.883777
HTMCP.03.06.02242.01A	1	483	5.17548	6.04561	1.11403	3.5405	0.168642	3.72683	3.85021	2.1761	1.84691
HTMCP.03.06.02256.01A	0	721	5.85055	5.94259	3.38175	3.21151	0.123004	3.30778	4.90575	2.58732	3.35737
HTMCP.03.06.02259.01A	1	260	4.43332	5.21564	2.00565	2.53906	0.0236102	3.64764	4.94907	2.48254	2.15325
HTMCP.03.06.02260.01A	1	512	6.01705	4.71658	2.80112	1.74442	0.026446	5.11646	4.58687	2.75003	1.65988
HTMCP.03.06.02261.01A	1	191	4.69215	4.55664	1.37301	2.56157	0.556503	2.99052	3.41473	2.5565	0.45586
HTMCP.03.06.02264.01A	1	446	5.38141	6.50731	1.50538	4.97605	0.793605	4.36598	4.54019	3.23198	3.23798
HTMCP.03.06.02267.01A	1	39	3.07168	5.51802	3.45371	3.33284	0.317651	3.13305	3.59486	3.95299	3.55104
HTMCP.03.06.02268.01A	0	665	4.66713	5.36584	1.7635	2.25665	0.0611541	3.11731	4.15954	2.38932	2.75298
HTMCP.03.06.02320.01A	0	441	7.2222	6.37302	3.48207	3.31471	0.143393	3.36057	4.37777	2.97658	3.74751
HTMCP.03.06.02322.01A	0	722	6.54982	4.64127	2.34105	3.00153	0.222557	3.85762	3.95214	3.28706	3.81258
HTMCP.03.06.02326.01A	1	304	6.73315	4.34577	1.92585	1.68437	0.253263	3.70618	5.19613	2.90452	5.79851
HTMCP.03.06.02328.01A	0	476	6.08042	3.3875	1.869	1.84956	0.405775	2.77497	4.68999	2.57122	1.51258
HTMCP.03.06.02330.01A	1	117	5.34027	4.86819	2.1884	4.15656	0.503857	4.61006	4.84475	2.20817	3.82446
HTMCP.03.06.02332.01A	1	22	4.77237	5.18014	2.32484	3.27099	0.696261	3.46074	4.17005	3.22614	2.21912
HTMCP.03.06.02333.01A	0	401	5.78049	5.14458	2.71147	2.94122	0.276199	3.0362	4.85853	2.72249	3.51702
HTMCP.03.06.02340.01A	0	195	5.76141	4.91955	1.92376	3.10878	0.142087	4.16716	4.16185	2.90891	2.4207
HTMCP.03.06.02341.01A	0	357	4.74963	6.34675	2.2714	3.24247	1.24975	3.00614	3.93714	3.38618	2.23113
HTMCP.03.06.02344.01A	1	31	6.79611	5.61046	1.54369	3.01296	0.331935	4.28234	4.66819	2.00317	0.866156
HTMCP.03.06.02346.01A	1	52	5.65056	6.3433	1.89041	2.6237	0.629753	3.30159	4.96696	2.44082	4.77689
HTMCP.03.06.02354.01C	0	356	6.90756	6.61787	2.65922	2.98897	1.79768	3.02114	4.65473	2.43813	3.0268
HTMCP.03.06.02377.01A	1	580	6.38847	5.92853	2.29231	3.3182	0.418028	3.56178	5.4122	3.06454	3.91707
HTMCP.03.06.02392.01A	1	25	6.00977	6.39767	2.22814	2.60381	0	3.16798	3.36373	2.56516	6.79778
HTMCP.03.06.02393.01A	1	648	4.56231	4.60081	0.787516	3.92439	0.0485152	1.52677	2.70786	2.3106	3.42195
HTMCP.03.06.02396.01A	1	87	6.12453	3.96148	1.91518	2.46952	0.81492	3.03166	4.00187	3.41911	0.967169
HTMCP.03.06.02411.01A	1	332	6.1883	5.41473	3.16131	2.50533	0.0460021	3.35242	4.94573	2.28262	2.45859
HTMCP.03.06.02414.01A	1	479	5.937	5.76043	1.08045	3.10047	0.348799	2.73368	3.3698	3.29187	1.6988
HTMCP.03.06.02417.01A	0	369	4.68588	4.24619	1.37139	2.66325	0.353775	4.6253	4.1278	3.255	0.44869
HTMCP.03.06.02424.01A	1	92	4.80715	4.46607	2.24644	2.06943	0.0698396	2.3963	2.41351	2.09153	0.564134
HTMCP.03.06.02427.01A	0	357	6.67584	5.75818	2.15254	2.21543	0.626766	2.58137	4.15571	2.70973	2.57003
HTMCP.03.06.02428.01A	1	513	5.58139	4.4242	0.906814	2.51952	0.407407	2.70206	3.07027	2.97238	1.66011
HTMCP.03.06.02434.01A	1	294	6.49599	6.09677	1.73955	3.09849	0.369718	3.34577	7.78678	2.52962	4.68468
HTMCP.03.06.02435.01A	1	41	5.89914	5.53518	1.20458	4.81301	0.208143	5.2323	3.31998	2.71576	1.30929
HTMCP.03.06.02437.01A	0	532	6.89954	5.15376	1.58592	2.72642	0.132116	4.39093	2.62302	2.43058	1.01942
HTMCP.03.06.02441.01A	1	71	6.22303	5.36335	1.54236	2.29216	0.71264	2.97451	3.98083	2.36754	1.51803
HTMCP.03.06.02442.01A	1	722	7.76685	6.15649	3.06755	1.70111	1.49784	4.11278	5.20852	2.51566	2.65707
HTMCP.03.06.02448.01A	1	177	5.01223	6.98812	2.0013	1.28641	0.0172093	2.77374	4.94823	3.60034	5.43956
