# Supplementary material for: Identification and validation of a prognostic signature related to hypoxic tumor microenvironment in cervical cancer
Source: PLoS One. 2022 Jun 3;17(6):e0269462. doi: 10.1371/journal.pone.0269462 (PMC9165826; doi:10.1371/journal.pone.0269462)
Supplement: S2 Table — (XLSX) [file pone.0269462.s005.xlsx]

## Sheet: S2 Table
S2 Table. The gene identifier mapping table used for converting Ensembl gene identifier into gene symbol, which was based on Human GENCODE database (version 22)
Ensembl Gene ID	Gene Type	Gene Name	chrom	chromStart	chromEnd
ENSG00000223972.5	transcribed_unprocessed_pseudogene	DDX11L1	chr1	11869	14409
ENSG00000227232.5	unprocessed_pseudogene	WASH7P	chr1	14404	29570
ENSG00000278267.1	miRNA	MIR6859-3	chr1	17369	17436
ENSG00000243485.3	lincRNA	RP11-34P13.3	chr1	29554	31109
ENSG00000274890.1	miRNA	MIR1302-9	chr1	30366	30503
ENSG00000237613.2	lincRNA	FAM138A	chr1	34554	36081
ENSG00000268020.3	unprocessed_pseudogene	OR4G4P	chr1	52473	53312
ENSG00000240361.1	unprocessed_pseudogene	OR4G11P	chr1	62948	63887
ENSG00000186092.4	protein_coding	OR4F5	chr1	69091	70008
ENSG00000238009.5	lincRNA	RP11-34P13.7	chr1	89295	133723
ENSG00000239945.1	lincRNA	RP11-34P13.8	chr1	89551	91105
ENSG00000233750.3	processed_pseudogene	CICP27	chr1	131025	134836
ENSG00000268903.1	processed_pseudogene	RP11-34P13.15	chr1	135141	135895
ENSG00000269981.1	processed_pseudogene	RP11-34P13.16	chr1	137682	137965
ENSG00000239906.1	antisense	RP11-34P13.14	chr1	139790	140339
ENSG00000241860.5	processed_transcript	RP11-34P13.13	chr1	141474	173862
ENSG00000222623.1	snRNA	RNU6-1100P	chr1	157784	157887
ENSG00000241599.1	lincRNA	RP11-34P13.9	chr1	160446	161525
ENSG00000279928.1	protein_coding	FO538757.3	chr1	182393	184158
ENSG00000279457.2	protein_coding	FO538757.2	chr1	184923	200322
ENSG00000273874.1	miRNA	MIR6859-2	chr1	187891	187958
ENSG00000275135.1	miRNA	FO538757.1	chr1	200880	201017
ENSG00000228463.7	lincRNA	AP006222.2	chr1	257864	297502
ENSG00000241670.3	processed_pseudogene	AP006222.1	chr1	258568	259024
ENSG00000236679.2	processed_pseudogene	RP4-669L17.1	chr1	347982	348366
ENSG00000236743.1	lincRNA	RP5-857K21.15	chr1	357383	359681
ENSG00000236601.1	lincRNA	RP4-669L17.2	chr1	358857	365704
ENSG00000237094.10	lincRNA	RP4-669L17.10	chr1	365389	501617
ENSG00000269732.1	processed_pseudogene	WBP1LP7	chr1	439870	440232
ENSG00000278566.1	protein_coding	OR4F29	chr1	450740	451678
ENSG00000224813.2	transcribed_unprocessed_pseudogene	RP4-669L17.4	chr1	485032	485211
ENSG00000233653.3	processed_pseudogene	CICP7	chr1	487101	489906
ENSG00000250575.1	unprocessed_pseudogene	RP4-669L17.8	chr1	491225	493241
ENSG00000278757.1	snRNA	U6	chr1	516376	516479
ENSG00000231709.1	lincRNA	RP5-857K21.1	chr1	585989	588453
ENSG00000235146.2	lincRNA	RP5-857K21.2	chr1	587629	594768
ENSG00000239664.2	lincRNA	RP5-857K21.3	chr1	594453	597498
ENSG00000230021.6	lincRNA	RP5-857K21.4	chr1	601436	724707
ENSG00000223659.1	lincRNA	RP5-857K21.5	chr1	627377	629010
ENSG00000225972.1	unprocessed_pseudogene	MTND1P23	chr1	629062	629433
ENSG00000225630.1	unprocessed_pseudogene	MTND2P28	chr1	629640	630683
ENSG00000276171.1	miRNA	AC114498.1	chr1	630896	630958
ENSG00000237973.1	unprocessed_pseudogene	RP5-857K21.6	chr1	631074	632616
ENSG00000278791.1	miRNA	MIR6723	chr1	632325	632413
ENSG00000229344.1	unprocessed_pseudogene	RP5-857K21.7	chr1	632757	633438
ENSG00000240409.1	unprocessed_pseudogene	MTATP8P1	chr1	633535	633741
ENSG00000248527.1	unprocessed_pseudogene	MTATP6P1	chr1	633696	634376
ENSG00000198744.5	unprocessed_pseudogene	RP5-857K21.11	chr1	634376	634922
ENSG00000268663.1	processed_pseudogene	WBP1LP6	chr1	674842	675265
ENSG00000273547.1	protein_coding	OR4F16	chr1	685716	686654
ENSG00000229376.3	processed_pseudogene	CICP3	chr1	722092	724903
ENSG00000224956.5	unprocessed_pseudogene	RP11-206L10.1	chr1	726231	728147
ENSG00000235373.1	lincRNA	RP11-206L10.3	chr1	741813	750016
ENSG00000223181.1	snRNA	RNU6-1199P	chr1	758233	758336
ENSG00000240618.1	lincRNA	RP11-206L10.5	chr1	759032	764925
ENSG00000229905.1	antisense	RP11-206L10.4	chr1	760911	761989
ENSG00000228327.2	lincRNA	RP11-206L10.2	chr1	764857	778626
ENSG00000237491.7	lincRNA	RP11-206L10.9	chr1	778770	810060
ENSG00000230092.6	transcribed_unprocessed_pseudogene	RP11-206L10.8	chr1	800879	817712
ENSG00000177757.2	lincRNA	FAM87B	chr1	817371	819837
ENSG00000228794.7	processed_transcript	LINC01128	chr1	825138	859446
ENSG00000225880.5	lincRNA	LINC00115	chr1	826206	827522
ENSG00000230368.2	lincRNA	FAM41C	chr1	868071	876903
ENSG00000234711.1	unprocessed_pseudogene	TUBB8P11	chr1	873292	874349
ENSG00000272438.1	lincRNA	RP11-54O7.16	chr1	904834	915976
ENSG00000230699.2	lincRNA	RP11-54O7.1	chr1	911435	914948
ENSG00000241180.1	lincRNA	RP11-54O7.2	chr1	914171	914971
ENSG00000223764.2	lincRNA	RP11-54O7.3	chr1	916865	921016
ENSG00000187634.9	protein_coding	SAMD11	chr1	924880	944581
ENSG00000188976.9	protein_coding	NOC2L	chr1	944204	959309
ENSG00000187961.12	protein_coding	KLHL17	chr1	960587	965715
ENSG00000277294.1	miRNA	AL645608.1	chr1	965110	965166
ENSG00000187583.9	protein_coding	PLEKHN1	chr1	966497	975865
ENSG00000187642.8	protein_coding	PERM1	chr1	975204	982093
ENSG00000272512.1	lincRNA	RP11-54O7.17	chr1	995966	998051
ENSG00000188290.9	protein_coding	HES4	chr1	998962	1000172
ENSG00000187608.7	protein_coding	ISG15	chr1	1001138	1014541
ENSG00000231702.2	processed_pseudogene	RP11-54O7.10	chr1	1008076	1008229
ENSG00000224969.1	antisense	RP11-54O7.11	chr1	1011997	1013193
ENSG00000188157.12	protein_coding	AGRN	chr1	1020123	1056118
ENSG00000242590.1	sense_intronic	RP11-54O7.14	chr1	1055033	1056116
ENSG00000217801.8	transcribed_unprocessed_pseudogene	RP11-465B22.3	chr1	1059734	1069355
ENSG00000273443.1	lincRNA	RP11-54O7.18	chr1	1062208	1063288
ENSG00000237330.2	protein_coding	RNF223	chr1	1070966	1074307
ENSG00000131591.16	protein_coding	C1orf159	chr1	1081818	1116361
ENSG00000223823.1	lincRNA	LINC01342	chr1	1137017	1144056
ENSG00000207730.2	miRNA	MIR200B	chr1	1167092	1167202
ENSG00000207607.2	miRNA	MIR200A	chr1	1167846	1167956
ENSG00000198976.1	miRNA	MIR429	chr1	1169005	1169087
ENSG00000272141.1	lincRNA	RP11-465B22.8	chr1	1169357	1170343
ENSG00000205231.1	antisense	TTLL10-AS1	chr1	1173056	1179555
ENSG00000162571.12	protein_coding	TTLL10	chr1	1173884	1197935
ENSG00000186891.12	protein_coding	TNFRSF18	chr1	1203508	1206691
ENSG00000186827.9	protein_coding	TNFRSF4	chr1	1211326	1214138
ENSG00000078808.15	protein_coding	SDF4	chr1	1216908	1232031
ENSG00000176022.4	protein_coding	B3GALT6	chr1	1232265	1235041
ENSG00000184163.3	protein_coding	FAM132A	chr1	1242446	1246722
ENSG00000260179.1	lincRNA	RP5-902P8.12	chr1	1249777	1251334
ENSG00000160087.19	protein_coding	UBE2J2	chr1	1253909	1273885
ENSG00000230415.1	lincRNA	RP5-902P8.10	chr1	1275223	1280420
ENSG00000162572.18	protein_coding	SCNN1D	chr1	1280436	1292029
ENSG00000131584.17	protein_coding	ACAP3	chr1	1292376	1309609
ENSG00000278073.1	miRNA	MIR6726	chr1	1296110	1296170
ENSG00000169972.10	protein_coding	PUSL1	chr1	1308567	1311677
ENSG00000127054.17	protein_coding	CPSF3L	chr1	1311585	1324691
ENSG00000274153.1	miRNA	MIR6727	chr1	1312502	1312566
ENSG00000240731.1	sense_intronic	RP5-890O3.9	chr1	1317581	1318689
ENSG00000224051.5	protein_coding	CPTP	chr1	1324756	1328897
ENSG00000169962.4	protein_coding	TAS1R3	chr1	1331314	1335306
ENSG00000107404.16	protein_coding	DVL1	chr1	1335276	1349350
ENSG00000275884.1	miRNA	MIR6808	chr1	1339650	1339708
ENSG00000162576.15	protein_coding	MXRA8	chr1	1352689	1361777
ENSG00000175756.12	protein_coding	AURKAIP1	chr1	1373730	1375495
ENSG00000223663.2	processed_pseudogene	RP5-890O3.3	chr1	1378666	1379032
ENSG00000221978.10	protein_coding	CCNL2	chr1	1385711	1399328
ENSG00000224870.5	processed_transcript	RP4-758J18.2	chr1	1399522	1402046
ENSG00000242485.4	protein_coding	MRPL20	chr1	1401908	1407313
ENSG00000264293.2	misc_RNA	RN7SL657P	chr1	1405460	1405752
ENSG00000272455.1	lincRNA	RP4-758J18.13	chr1	1409096	1410618
ENSG00000235098.7	protein_coding	ANKRD65	chr1	1418420	1421769
ENSG00000225905.1	antisense	RP4-758J18.7	chr1	1420245	1422691
ENSG00000205116.3	protein_coding	TMEM88B	chr1	1426128	1427787
ENSG00000225285.1	lincRNA	RP4-758J18.10	chr1	1430539	1434573
ENSG00000179403.11	protein_coding	VWA1	chr1	1434861	1442882
ENSG00000215915.8	protein_coding	ATAD3C	chr1	1449689	1470158
ENSG00000160072.18	protein_coding	ATAD3B	chr1	1471769	1497848
ENSG00000197785.12	protein_coding	ATAD3A	chr1	1512151	1534687
ENSG00000205090.7	protein_coding	TMEM240	chr1	1535174	1540453
ENSG00000160075.11	protein_coding	SSU72	chr1	1541673	1574869
ENSG00000215014.4	lincRNA	RP5-832C2.5	chr1	1574975	1577075
ENSG00000279244.1	protein_coding	AL645728.1	chr1	1579756	1580046
ENSG00000274481.1	processed_pseudogene	RP11-345P4.11	chr1	1583510	1583909
ENSG00000280747.1	misc_RNA	Metazoa_SRP	chr1	1589065	1589350
ENSG00000228594.3	protein_coding	C1orf233	chr1	1598012	1600096
ENSG00000272106.1	antisense	RP11-345P4.9	chr1	1613758	1615795
ENSG00000197530.11	protein_coding	MIB2	chr1	1615415	1630610
ENSG00000189409.11	protein_coding	MMP23B	chr1	1632095	1701810
ENSG00000248333.6	protein_coding	CDK11B	chr1	1635227	1722818
ENSG00000272004.1	antisense	RP11-345P4.10	chr1	1659325	1662602
ENSG00000189339.10	protein_coding	SLC35E2B	chr1	1659529	1692728
ENSG00000269737.1	antisense	RP11-345P4.7	chr1	1671990	1673411
ENSG00000269227.1	transcribed_processed_pseudogene	RP11-345P4.6	chr1	1673275	1674397
ENSG00000215914.4	unprocessed_pseudogene	MMP23A	chr1	1699942	1701782
ENSG00000008128.21	protein_coding	CDK11A	chr1	1702730	1724324
ENSG00000268575.1	processed_transcript	RP1-283E3.8	chr1	1702736	1737688
ENSG00000227775.3	transcribed_processed_pseudogene	RP1-283E3.4	chr1	1724512	1737251
ENSG00000215790.5	protein_coding	SLC35E2	chr1	1724838	1745992
ENSG00000008130.14	protein_coding	NADK	chr1	1751232	1780457
ENSG00000078369.16	protein_coding	GNB1	chr1	1785285	1891117
ENSG00000231050.1	antisense	RP1-140A9.1	chr1	1891471	1892658
ENSG00000169885.8	protein_coding	CALML6	chr1	1914827	1917296
ENSG00000178821.11	protein_coding	TMEM52	chr1	1917590	1919273
ENSG00000142609.16	protein_coding	CFAP74	chr1	1921951	2003837
ENSG00000233542.1	antisense	RP11-547D24.1	chr1	2013213	2015530
ENSG00000187730.7	protein_coding	GABRD	chr1	2019324	2030751
ENSG00000226969.1	antisense	RP11-547D24.3	chr1	2049203	2050070
ENSG00000067606.14	protein_coding	PRKCZ	chr1	2050470	2185395
ENSG00000271806.1	antisense	RP5-892K4.1	chr1	2141084	2145279
ENSG00000182873.5	antisense	RP11-181G12.2	chr1	2181794	2184389
ENSG00000162585.15	protein_coding	C1orf86	chr1	2184461	2212720
ENSG00000234396.3	lincRNA	RP11-181G12.4	chr1	2212523	2220738
ENSG00000277082.1	miRNA	AL590822.1	chr1	2222427	2222500
ENSG00000157933.9	protein_coding	SKI	chr1	2228695	2310119
ENSG00000116151.12	protein_coding	MORN1	chr1	2321253	2391707
ENSG00000272161.1	sense_intronic	RP4-713A8.1	chr1	2326201	2326693
ENSG00000269896.2	transcribed_processed_pseudogene	RP4-740C4.5	chr1	2350414	2352820
ENSG00000272420.1	sense_intronic	RP4-740C4.7	chr1	2363061	2363628
ENSG00000157916.17	protein_coding	RER1	chr1	2391775	2405444
ENSG00000157911.8	protein_coding	PEX10	chr1	2403964	2413797
ENSG00000149527.16	protein_coding	PLCH2	chr1	2425980	2505530
ENSG00000224387.1	antisense	RP3-395M20.2	chr1	2492300	2493258
ENSG00000229393.1	antisense	RP3-395M20.3	chr1	2493437	2494479
ENSG00000157881.12	protein_coding	PANK4	chr1	2508533	2526600
ENSG00000197921.5	protein_coding	HES5	chr1	2528745	2530245
ENSG00000272449.1	lincRNA	RP3-395M20.12	chr1	2546465	2547460
ENSG00000238164.5	antisense	RP3-395M20.8	chr1	2549920	2557031
ENSG00000157873.16	protein_coding	TNFRSF14	chr1	2555639	2565382
ENSG00000225931.3	TEC	RP3-395M20.7	chr1	2566410	2569888
ENSG00000228037.1	lincRNA	RP3-395M20.9	chr1	2581560	2584533
ENSG00000157870.13	protein_coding	FAM213B	chr1	2586491	2591469
ENSG00000142606.14	protein_coding	MMEL1	chr1	2590639	2632990
ENSG00000237058.1	antisense	RP13-436F16.1	chr1	2632568	2636620
ENSG00000215912.10	protein_coding	TTC34	chr1	2635976	2801721
ENSG00000233234.1	lincRNA	RP11-740P5.2	chr1	2811850	2812692
ENSG00000231630.1	lincRNA	RP11-740P5.3	chr1	2814432	2814998
ENSG00000169717.6	protein_coding	ACTRT2	chr1	3021483	3022903
ENSG00000177133.9	antisense	LINC00982	chr1	3059615	3068437
ENSG00000142611.15	protein_coding	PRDM16	chr1	3069168	3438621
ENSG00000226286.1	antisense	RP1-163G9.2	chr1	3132927	3133709
ENSG00000279839.1	TEC	RP11-193J6.1	chr1	3205988	3208664
ENSG00000272235.1	lincRNA	RP11-22L13.1	chr1	3306636	3310096
ENSG00000130762.13	protein_coding	ARHGEF16	chr1	3454426	3481113
ENSG00000272088.1	lincRNA	RP11-168F9.2	chr1	3487246	3487627
ENSG00000162591.14	protein_coding	MEGF6	chr1	3489920	3611495
ENSG00000207776.1	miRNA	MIR551A	chr1	3560695	3560790
ENSG00000238260.1	antisense	RP11-46F15.2	chr1	3623190	3624743
ENSG00000158109.13	protein_coding	TPRG1L	chr1	3625002	3630127
ENSG00000116213.14	protein_coding	WRAP73	chr1	3630767	3652761
ENSG00000078900.13	protein_coding	TP73	chr1	3652520	3736201
ENSG00000227589.1	antisense	RP5-1092A11.5	chr1	3658938	3668772
ENSG00000235131.1	antisense	RP5-1092A11.2	chr1	3712200	3714298
ENSG00000227372.9	antisense	TP73-AS1	chr1	3735601	3747336
ENSG00000276189.1	misc_RNA	TP73-AS1	chr1	3736943	3737103
ENSG00000162592.7	protein_coding	CCDC27	chr1	3752398	3771645
ENSG00000235169.6	protein_coding	SMIM1	chr1	3772788	3775982
ENSG00000130764.8	protein_coding	LRRC47	chr1	3778558	3796504
ENSG00000266075.2	misc_RNA	RN7SL574P	chr1	3782815	3783111
ENSG00000272153.1	antisense	RP1-286D6.5	chr1	3785008	3785538
ENSG00000116198.11	protein_coding	CEP104	chr1	3812081	3857214
ENSG00000169598.14	protein_coding	DFFB	chr1	3857267	3885429
ENSG00000198912.9	protein_coding	C1orf174	chr1	3889125	3900293
ENSG00000236423.4	lincRNA	LINC01134	chr1	3900372	3917225
ENSG00000233304.4	lincRNA	LINC01346	chr1	3940613	3955262
ENSG00000226374.1	lincRNA	RP13-614K11.2	chr1	3947149	3948980
ENSG00000229280.1	processed_pseudogene	EEF1DP6	chr1	4175528	4175899
ENSG00000235054.1	lincRNA	RP5-1166F10.1	chr1	4412051	4424687
ENSG00000227169.2	lincRNA	RP1-37J18.1	chr1	4551735	4552145
ENSG00000232596.1	lincRNA	RP1-37J18.2	chr1	4571548	4583421
ENSG00000196581.9	protein_coding	AJAP1	chr1	4654732	4792534
ENSG00000277731.1	miRNA	AL137795.1	chr1	4892068	4892162
ENSG00000231510.1	lincRNA	RP11-542C10.1	chr1	5086459	5090899
ENSG00000260972.1	lincRNA	RP1-58B11.1	chr1	5492978	5494674
ENSG00000264341.1	miRNA	MIR4417	chr1	5564071	5564143
ENSG00000236948.1	lincRNA	RP11-154H17.1	chr1	5587368	5668295
ENSG00000216045.2	miRNA	AL356693.1	chr1	5815871	5815959
ENSG00000264101.1	miRNA	MIR4689	chr1	5862672	5862741
ENSG00000131697.16	protein_coding	NPHP4	chr1	5862811	5992473
ENSG00000266687.1	miRNA	AL356261.1	chr1	5893839	5893924
ENSG00000069424.13	protein_coding	KCNAB2	chr1	5991466	6101193
ENSG00000116254.16	protein_coding	CHD5	chr1	6101793	6180123
ENSG00000116251.8	protein_coding	RPL22	chr1	6181269	6209389
ENSG00000226944.1	antisense	RP1-120G22.11	chr1	6204840	6205780
ENSG00000158286.11	protein_coding	RNF207	chr1	6205475	6221299
ENSG00000116237.14	protein_coding	ICMT	chr1	6221193	6235972
ENSG00000225077.2	lincRNA	LINC00337	chr1	6236240	6239444
ENSG00000173673.7	protein_coding	HES3	chr1	6244192	6245578
ENSG00000158292.6	protein_coding	GPR153	chr1	6247346	6260975
ENSG00000097021.18	protein_coding	ACOT7	chr1	6264269	6394391
ENSG00000271746.1	antisense	RP1-202O8.3	chr1	6393555	6394391
ENSG00000069812.10	protein_coding	HES2	chr1	6412418	6424670
ENSG00000187017.13	protein_coding	ESPN	chr1	6424788	6461370
ENSG00000265392.1	miRNA	MIR4252	chr1	6429834	6429896
ENSG00000231868.1	antisense	RP1-202O8.2	chr1	6443034	6447006
ENSG00000215788.8	protein_coding	TNFRSF25	chr1	6461151	6466195
ENSG00000171680.19	protein_coding	PLEKHG5	chr1	6466092	6520061
ENSG00000162408.10	protein_coding	NOL9	chr1	6521347	6554535
ENSG00000253022.1	snRNA	RNU6-731P	chr1	6540854	6540964
ENSG00000229519.2	processed_pseudogene	RP11-58A11.2	chr1	6547905	6548619
ENSG00000173662.18	protein_coding	TAS1R1	chr1	6555181	6579757
ENSG00000204859.10	protein_coding	ZBTB48	chr1	6580001	6589280
ENSG00000162413.15	protein_coding	KLHL21	chr1	6590724	6614607
ENSG00000116273.5	protein_coding	PHF13	chr1	6613685	6624033
ENSG00000041988.14	protein_coding	THAP3	chr1	6624866	6635586
ENSG00000007923.14	protein_coding	DNAJC11	chr1	6634168	6701924
ENSG00000228750.4	lincRNA	RP11-242F24.1	chr1	6724637	6730012
ENSG00000237436.1	antisense	RP11-312B8.1	chr1	6783892	6784843
ENSG00000171735.17	protein_coding	CAMTA1	chr1	6785324	7769706
ENSG00000227950.1	processed_pseudogene	RP11-312B8.2	chr1	6834333	6834618
ENSG00000237365.1	antisense	RP11-334N17.1	chr1	7008376	7014279
ENSG00000207056.1	snRNA	RNU1-8P	chr1	7219360	7219524
ENSG00000280801.1	miRNA	Z98052.1	chr1	7264193	7264277
ENSG00000237402.1	sense_intronic	CAMTA1-IT1	chr1	7368942	7370270
ENSG00000237728.2	antisense	RP3-453P22.2	chr1	7382487	7389754
ENSG00000225126.1	antisense	RP4-549F15.1	chr1	7441096	7441554
ENSG00000270171.1	lincRNA	RP11-338N10.1	chr1	7693124	7694844
ENSG00000270035.1	lincRNA	RP11-338N10.2	chr1	7698303	7698872
ENSG00000269978.1	lincRNA	RP11-338N10.3	chr1	7700704	7700970
ENSG00000049245.11	protein_coding	VAMP3	chr1	7771269	7781432
ENSG00000269925.1	sense_intronic	RP3-467L1.6	chr1	7776383	7776775
ENSG00000049246.13	protein_coding	PER3	chr1	7784320	7845177
ENSG00000236266.1	antisense	RP3-467L1.4	chr1	7810242	7827342
ENSG00000049247.12	protein_coding	UTS2	chr1	7843083	7853512
ENSG00000049249.7	protein_coding	TNFRSF9	chr1	7915894	7943165
ENSG00000270330.1	processed_pseudogene	RP5-892F13.2	chr1	7942372	7942726
ENSG00000116288.11	protein_coding	PARK7	chr1	7954291	7985505
ENSG00000200344.1	misc_RNA	Y_RNA	chr1	7982881	7982983
ENSG00000116285.11	protein_coding	ERRFI1	chr1	8004404	8026308
ENSG00000238290.1	lincRNA	RP11-431K24.1	chr1	8026738	8122702
ENSG00000232848.1	processed_pseudogene	CTA-215D11.4	chr1	8057245	8058463
ENSG00000229305.1	processed_pseudogene	RP11-431K24.2	chr1	8189824	8192770
ENSG00000200975.1	snRNA	RNU1-7P	chr1	8206434	8206597
ENSG00000227634.1	lincRNA	RP11-431K24.3	chr1	8208672	8215210
ENSG00000233645.1	lincRNA	RP11-431K24.4	chr1	8218190	8220529
ENSG00000251977.1	snRNA	RNU6-991P	chr1	8292157	8292263
ENSG00000162426.13	protein_coding	SLC45A1	chr1	8317826	8344167
ENSG00000252254.1	misc_RNA	Y_RNA	chr1	8328067	8328179
ENSG00000142599.16	protein_coding	RERE	chr1	8352397	8817643
ENSG00000232912.4	antisense	RP5-1115A15.1	chr1	8424645	8434838
ENSG00000221083.1	snoRNA	SNORA77	chr1	8511795	8511919
ENSG00000270282.1	processed_pseudogene	RP5-1115A15.2	chr1	8512653	8513021
ENSG00000280851.1	miRNA	AL096855.1	chr1	8512985	8513065
ENSG00000234619.1	processed_pseudogene	RPL7P11	chr1	8750430	8751087
ENSG00000224315.2	processed_pseudogene	RPL7P7	chr1	8786211	8786913
ENSG00000222511.2	misc_RNA	Y_RNA	chr1	8796571	8796673
ENSG00000226545.1	unprocessed_pseudogene	RP4-633I8.3	chr1	8798475	8799506
ENSG00000228423.2	lincRNA	RP4-633I8.4	chr1	8805860	8807051
ENSG00000229716.2	processed_pseudogene	RP11-185B14.1	chr1	8831007	8831375
ENSG00000074800.12	protein_coding	ENO1	chr1	8861002	8879249
ENSG00000280816.1	misc_RNA	Metazoa_SRP	chr1	8862002	8862260
ENSG00000274258.1	miRNA	MIR6728	chr1	8866502	8866590
ENSG00000236269.1	sense_intronic	ENO1-IT1	chr1	8875788	8878007
ENSG00000230679.1	antisense	ENO1-AS1	chr1	8878835	8879894
ENSG00000201725.1	snRNA	RNU6-304P	chr1	8883427	8883533
ENSG00000238249.2	processed_pseudogene	HMGN2P17	chr1	8893409	8894151
ENSG00000232208.2	processed_pseudogene	RP3-477M7.5	chr1	8907393	8907744
ENSG00000232663.2	processed_pseudogene	RP3-477M7.6	chr1	8909742	8909904
ENSG00000131686.13	protein_coding	CA6	chr1	8945867	8975092
ENSG00000265141.2	misc_RNA	RN7SL451P	chr1	8979576	8979874
ENSG00000197241.3	protein_coding	SLC2A7	chr1	9003300	9026345
ENSG00000142583.16	protein_coding	SLC2A5	chr1	9035107	9088478
ENSG00000252404.1	scaRNA	SCARNA16	chr1	9082696	9082879
ENSG00000281506.1	miRNA	AL158048.1	chr1	9082803	9082880
ENSG00000180758.11	protein_coding	GPR157	chr1	9100305	9129170
ENSG00000207865.1	miRNA	MIR34A	chr1	9151668	9151777
ENSG00000228526.2	lincRNA	RP3-510D11.1	chr1	9182007	9202619
ENSG00000234546.2	lincRNA	RP3-510D11.2	chr1	9182204	9192089
ENSG00000049239.11	protein_coding	H6PD	chr1	9234775	9271337
ENSG00000171621.12	protein_coding	SPSB1	chr1	9292880	9369532
ENSG00000252956.1	rRNA	RNA5SP40	chr1	9437669	9437778
ENSG00000235263.1	lincRNA	RP13-392I16.1	chr1	9501092	9503471
ENSG00000171612.6	protein_coding	SLC25A33	chr1	9539482	9585179
ENSG00000231181.1	processed_pseudogene	RP13-15M17.1	chr1	9576427	9576985
ENSG00000188807.11	protein_coding	TMEM201	chr1	9588922	9614873
ENSG00000171608.14	protein_coding	PIK3CD	chr1	9651732	9729114
ENSG00000179840.5	antisense	PIK3CD-AS1	chr1	9652610	9654586
ENSG00000233268.3	processed_pseudogene	RP11-558F24.2	chr1	9660828	9662626
ENSG00000231789.2	antisense	PIK3CD-AS2	chr1	9672426	9687555
ENSG00000171603.15	protein_coding	CLSTN1	chr1	9729026	9824526
ENSG00000271264.1	processed_pseudogene	MZT1P1	chr1	9780822	9781240
ENSG00000280113.1	protein_coding	AL357140.1	chr1	9827610	9828258
ENSG00000178585.13	protein_coding	CTNNBIP1	chr1	9848276	9910336
ENSG00000223989.1	antisense	RP11-84A14.5	chr1	9848318	9850154
ENSG00000162441.10	protein_coding	LZIC	chr1	9922113	9943407
ENSG00000228150.1	sense_intronic	RP11-84A14.4	chr1	9942923	9949974
ENSG00000173614.12	protein_coding	NMNAT1	chr1	9943428	9985501
ENSG00000202415.1	misc_RNA	RN7SKP269	chr1	9947318	9947636
ENSG00000265521.1	miRNA	MIR5697	chr1	9967381	9967458
ENSG00000241326.1	sense_intronic	RP11-807G9.2	chr1	9983141	9984568
ENSG00000162444.11	protein_coding	RBP7	chr1	9997206	10016020
ENSG00000130939.17	protein_coding	UBE4B	chr1	10032832	10181239
ENSG00000224340.1	processed_pseudogene	RP11-496H15.2	chr1	10054445	10054781
ENSG00000233623.2	processed_pseudogene	PGAM1P11	chr1	10058671	10059648
ENSG00000201746.1	snRNA	RNU6-828P	chr1	10163268	10163374
ENSG00000054523.15	protein_coding	KIF1B	chr1	10210805	10381603
ENSG00000264881.1	miRNA	MIR1273D	chr1	10227718	10227803
ENSG00000199562.1	snRNA	RNU6-37P	chr1	10298966	10299072
ENSG00000264501.2	misc_RNA	RN7SL731P	chr1	10306465	10306757
ENSG00000142657.19	protein_coding	PGD	chr1	10398592	10420144
ENSG00000271989.1	antisense	RP4-736L20.3	chr1	10429881	10430677
ENSG00000251503.6	protein_coding	APITD1-CORT	chr1	10430102	10452153
ENSG00000175279.20	protein_coding	APITD1	chr1	10430443	10442809
ENSG00000241563.3	protein_coding	CORT	chr1	10449719	10451902
ENSG00000160049.10	protein_coding	DFFA	chr1	10456522	10472526
ENSG00000203469.2	antisense	RP5-1113E3.3	chr1	10458555	10459338
ENSG00000142655.11	protein_coding	PEX14	chr1	10472288	10630758
ENSG00000243267.3	misc_RNA	RN7SL614P	chr1	10616836	10617115
ENSG00000130940.13	protein_coding	CASZ1	chr1	10636604	10796650
ENSG00000272078.1	antisense	RP4-734G22.3	chr1	10639241	10654333
ENSG00000225158.2	processed_pseudogene	HSPE1P24	chr1	10895761	10895998
ENSG00000175262.13	protein_coding	C1orf127	chr1	10946471	10982037
ENSG00000215785.2	processed_pseudogene	CFL1P6	chr1	10990978	10991797
ENSG00000264181.1	miRNA	AL713997.1	chr1	10998176	10998263
ENSG00000281322.1	misc_RNA	Y_RNA	chr1	10999862	10999945
ENSG00000120948.14	protein_coding	TARDBP	chr1	11012344	11026420
ENSG00000277726.3	protein_coding	TARDBP	chr1	11012662	11030528
ENSG00000009724.15	protein_coding	MASP2	chr1	11026523	11047233
ENSG00000271895.2	antisense	RP4-635E18.8	chr1	11029659	11030528
ENSG00000116649.8	protein_coding	SRM	chr1	11054584	11060024
ENSG00000171824.12	protein_coding	EXOSC10	chr1	11066618	11099881
ENSG00000226849.1	antisense	RP4-635E18.7	chr1	11068471	11073097
ENSG00000281350.1	misc_RNA	Metazoa_SRP	chr1	11070091	11070353
ENSG00000230337.1	antisense	RP4-635E18.6	chr1	11099675	11102100
ENSG00000198793.11	protein_coding	MTOR	chr1	11106535	11262507
ENSG00000225602.4	antisense	MTOR-AS1	chr1	11143898	11149537
ENSG00000253086.1	snRNA	RNU6-537P	chr1	11152350	11152452
ENSG00000171819.4	protein_coding	ANGPTL7	chr1	11189341	11195981
ENSG00000207451.1	snRNA	RNU6-291P	chr1	11226254	11226360
ENSG00000238173.1	processed_pseudogene	RPL39P6	chr1	11232963	11233112
ENSG00000120942.12	protein_coding	UBIAD1	chr1	11273206	11296049
ENSG00000238199.1	processed_pseudogene	UBE2V2P3	chr1	11278616	11279351
ENSG00000224338.2	processed_pseudogene	RP11-149P14.1	chr1	11425257	11425821
ENSG00000204624.7	protein_coding	PTCHD2	chr1	11479166	11537584
ENSG00000235643.1	lincRNA	RP1-69M21.2	chr1	11609531	11613355
ENSG00000116661.9	protein_coding	FBXO2	chr1	11648367	11655785
ENSG00000132879.12	protein_coding	FBXO44	chr1	11654375	11663327
ENSG00000116663.9	protein_coding	FBXO6	chr1	11664124	11674354
ENSG00000116670.13	protein_coding	MAD2L2	chr1	11674480	11691650
ENSG00000162490.6	protein_coding	DRAXIN	chr1	11691729	11725857
ENSG00000177674.14	protein_coding	AGTRAP	chr1	11736084	11754802
ENSG00000215910.6	protein_coding	C1orf167	chr1	11761787	11789585
ENSG00000177553.6	antisense	RP11-56N19.5	chr1	11777077	11779619
ENSG00000177000.9	protein_coding	MTHFR	chr1	11785723	11806920
ENSG00000011021.20	protein_coding	CLCN6	chr1	11806096	11843144
ENSG00000242349.4	antisense	NPPA-AS1	chr1	11841017	11848079
ENSG00000276470.1	misc_RNA	NPPA-AS1_1	chr1	11843812	11843984
ENSG00000278852.1	misc_RNA	NPPA-AS1_2	chr1	11845549	11845697
ENSG00000175206.9	protein_coding	NPPA	chr1	11845709	11848345
ENSG00000275915.1	misc_RNA	NPPA-AS1_3	chr1	11847442	11847549
ENSG00000120937.8	protein_coding	NPPB	chr1	11857464	11858931
ENSG00000224904.1	processed_pseudogene	RP5-934G17.6	chr1	11877770	11880406
ENSG00000199347.1	snRNA	RNU5E-1	chr1	11908152	11908271
ENSG00000201801.1	snRNA	RNU5E-4P	chr1	11909808	11909927
ENSG00000116685.14	protein_coding	KIAA2013	chr1	11919591	11926428
ENSG00000083444.15	protein_coding	PLOD1	chr1	11934205	11975538
ENSG00000116688.15	protein_coding	MFN2	chr1	11980181	12013514
ENSG00000270914.1	processed_pseudogene	RP5-1077B9.5	chr1	12017216	12017308
ENSG00000116691.9	protein_coding	MIIP	chr1	12019466	12032045
ENSG00000202461.1	misc_RNA	Y_RNA	chr1	12024012	12024124
ENSG00000276869.1	miRNA	MIR6729	chr1	12029158	12029222
ENSG00000243539.3	misc_RNA	RN7SL649P	chr1	12036740	12037014
ENSG00000120949.13	protein_coding	TNFRSF8	chr1	12063377	12144207
ENSG00000281342.1	misc_RNA	Metazoa_SRP	chr1	12065002	12065246
ENSG00000201135.1	snRNA	RNU6-777P	chr1	12077881	12077984
ENSG00000227875.2	processed_pseudogene	RP11-426M1.2	chr1	12080293	12080547
ENSG00000275459.1	miRNA	MIR7846	chr1	12166943	12167038
ENSG00000028137.15	protein_coding	TNFRSF1B	chr1	12167003	12209228
ENSG00000263676.1	miRNA	MIR4632	chr1	12191713	12191773
ENSG00000225196.2	processed_pseudogene	RP5-1118D24.2	chr1	12220794	12221109
ENSG00000252969.1	snoRNA	SNORA70	chr1	12221148	12221271
ENSG00000048707.12	protein_coding	VPS13D	chr1	12230067	12512047
ENSG00000280999.1	miRNA	AC243836.1	chr1	12481829	12481928
ENSG00000239149.1	snoRNA	SNORA59A	chr1	12507246	12507397
ENSG00000229484.1	lincRNA	RP5-888M10.2	chr1	12527724	12528420
ENSG00000162496.7	protein_coding	DHRS3	chr1	12567910	12617731
ENSG00000221340.1	snRNA	RNU6ATAC18P	chr1	12569972	12570072
ENSG00000276830.1	miRNA	MIR6730	chr1	12578957	12579023
ENSG00000272482.1	lincRNA	RP11-474O21.5	chr1	12618900	12619244
ENSG00000204518.2	protein_coding	AADACL4	chr1	12644547	12667086
ENSG00000226166.2	processed_pseudogene	RP11-474O21.2	chr1	12692909	12693020
ENSG00000188984.10	protein_coding	AADACL3	chr1	12716115	12728759
ENSG00000157330.8	protein_coding	C1orf158	chr1	12746215	12763699
ENSG00000116726.4	protein_coding	PRAMEF12	chr1	12774841	12777906
ENSG00000116721.9	protein_coding	PRAMEF1	chr1	12791397	12796628
ENSG00000228338.1	lincRNA	RP5-845O24.8	chr1	12822686	12823159
ENSG00000239810.3	protein_coding	PRAMEF11	chr1	12824605	12831410
ENSG00000279195.1	protein_coding	PRAMEF11	chr1	12824942	12828663
ENSG00000231103.2	unprocessed_pseudogene	RP5-845O24.3	chr1	12838125	12841357
ENSG00000179172.8	protein_coding	HNRNPCL1	chr1	12847377	12947578
ENSG00000120952.4	protein_coding	PRAMEF2	chr1	12857086	12861909
ENSG00000243073.3	protein_coding	PRAMEF4	chr1	12879224	12886201
ENSG00000187545.5	protein_coding	PRAMEF10	chr1	12892896	12898270
ENSG00000204510.4	protein_coding	PRAMEF7	chr1	12916610	12920482
ENSG00000207434.1	snRNA	RNU6-1072P	chr1	12922554	12922660
ENSG00000234064.1	unprocessed_pseudogene	RP11-450I1.2	chr1	12926162	12928253
ENSG00000232423.4	protein_coding	PRAMEF6	chr1	12938472	13056491
ENSG00000274178.2	unprocessed_pseudogene	CH17-409J4.2	chr1	13029339	13032130
ENSG00000274764.3	protein_coding	WI2-3308P17.2	chr1	13049476	13155947
ENSG00000280267.2	protein_coding	PRAMEF25	chr1	13049476	13158092
ENSG00000229571.5	protein_coding	PRAMEF26	chr1	13060853	13077884
ENSG00000277058.2	protein_coding	HNRNPCL3	chr1	13060869	13062229
ENSG00000277862.1	unprocessed_pseudogene	WI2-2994D6.1	chr1	13095179	13097971
ENSG00000236179.1	unprocessed_pseudogene	RP13-221M14.4	chr1	13104403	13105689
ENSG00000275774.2	protein_coding	HNRNPCL2	chr1	13115496	13116854
ENSG00000229978.1	transcribed_unprocessed_pseudogene	RP13-221M14.3	chr1	13128818	13131615
ENSG00000233336.1	lincRNA	RP13-221M14.2	chr1	13146981	13147460
ENSG00000179412.10	protein_coding	HNRNPCL4	chr1	13164586	13165467
ENSG00000204505.4	protein_coding	PRAMEF25	chr1	13172455	13179464
ENSG00000279169.1	unprocessed_pseudogene	CH17-228N4.2	chr1	13196823	13199589
ENSG00000279804.1	protein_coding	PRAMEF18	chr1	13222695	13226133
ENSG00000250894.1	unprocessed_pseudogene	RP11-450I1.4	chr1	13245863	13248652
ENSG00000270601.3	protein_coding	PRAMEF5	chr1	13254198	13263435
ENSG00000231219.1	unprocessed_pseudogene	RP11-219C24.8	chr1	13273539	13275627
ENSG00000207511.1	snRNA	RNU6-771P	chr1	13279125	13279231
ENSG00000182330.9	protein_coding	PRAMEF8	chr1	13281035	13285174
ENSG00000204501.5	protein_coding	PRAMEF9	chr1	13303509	13322598
ENSG00000237700.1	unitary_pseudogene	RP11-219C24.6	chr1	13305955	13308887
ENSG00000228229.2	lincRNA	RP11-219C24.10	chr1	13324039	13324518
ENSG00000204481.7	protein_coding	PRAMEF14	chr1	13342034	13347134
ENSG00000204480.7	protein_coding	PRAMEF19	chr1	13369067	13371693
ENSG00000204479.4	protein_coding	PRAMEF17	chr1	13389632	13392629
ENSG00000204478.8	protein_coding	PRAMEF20	chr1	13410450	13421328
ENSG00000162494.5	protein_coding	LRRC38	chr1	13474977	13514048
ENSG00000259961.1	antisense	RP4-597A16.2	chr1	13513220	13516270
ENSG00000215909.3	processed_pseudogene	RP4-597A16.3	chr1	13555001	13555694
ENSG00000162493.15	protein_coding	PDPN	chr1	13583465	13617957
ENSG00000222952.1	rRNA	RNA5SP41	chr1	13623184	13623284
ENSG00000266358.1	miRNA	AL359771.1	chr1	13623902	13624002
ENSG00000237445.2	lincRNA	CTA-520D8.2	chr1	13657311	13659910
ENSG00000253085.1	scaRNA	SCARNA11	chr1	13696070	13696199
ENSG00000116731.21	protein_coding	PRDM2	chr1	13700198	13825079
ENSG00000252151.1	snRNA	RNU6-1265P	chr1	14124233	14124335
ENSG00000231606.1	lincRNA	RP11-344F13.1	chr1	14221891	14223118
ENSG00000234593.1	lincRNA	RP4-704D23.1	chr1	14348955	14351023
ENSG00000189337.14	protein_coding	KAZN	chr1	14598704	15118043
ENSG00000280763.1	miRNA	AL034395.1	chr1	14607334	14607436
ENSG00000235829.1	processed_pseudogene	TBCAP2	chr1	14692129	14692613
ENSG00000175147.10	antisense	TMEM51-AS1	chr1	15111815	15152464
ENSG00000171729.12	protein_coding	TMEM51	chr1	15152532	15220480
ENSG00000204464.6	protein_coding	C1orf195	chr1	15164344	15171317
ENSG00000215720.4	processed_pseudogene	RP1-21O18.3	chr1	15191828	15192845
ENSG00000278480.1	processed_pseudogene	RP5-903E17.2	chr1	15226373	15227549
ENSG00000142621.18	protein_coding	FHAD1	chr1	15247272	15400283
ENSG00000233485.1	antisense	RP3-467K16.2	chr1	15326680	15343876
ENSG00000236045.1	antisense	RP3-467K16.7	chr1	15334166	15335464
ENSG00000228140.1	lincRNA	RP3-467K16.4	chr1	15402979	15409433
ENSG00000142634.11	protein_coding	EFHD2	chr1	15409895	15430343
ENSG00000162438.10	protein_coding	CTRC	chr1	15438439	15449242
ENSG00000142615.7	protein_coding	CELA2A	chr1	15456728	15472091
ENSG00000215704.8	protein_coding	CELA2B	chr1	15465909	15491400
ENSG00000132906.16	protein_coding	CASP9	chr1	15490832	15526534
ENSG00000116138.11	protein_coding	DNAJC16	chr1	15526813	15592379
ENSG00000251866.1	scaRNA	SCARNA21	chr1	15542165	15542304
ENSG00000272510.1	antisense	RP4-680D5.8	chr1	15565611	15565956
ENSG00000116771.5	protein_coding	AGMAT	chr1	15572353	15585110
ENSG00000237301.1	antisense	RP4-680D5.2	chr1	15586136	15603626
ENSG00000235084.3	processed_pseudogene	CHCHD2P6	chr1	15604597	15605043
ENSG00000252417.1	snRNA	RNU7-179P	chr1	15608078	15608145
ENSG00000236500.1	processed_pseudogene	RP4-680D5.4	chr1	15614643	15614867
ENSG00000197312.10	protein_coding	DDI2	chr1	15617500	15669044
ENSG00000215695.1	protein_coding	RSC1A1	chr1	15659869	15661722
ENSG00000271742.1	lincRNA	RP4-680D5.9	chr1	15682873	15683128
ENSG00000116786.10	protein_coding	PLEKHM2	chr1	15684332	15734769
ENSG00000264048.1	miRNA	AL121992.1	chr1	15684472	15684558
ENSG00000237938.4	antisense	RP11-288I21.1	chr1	15720312	15736896
ENSG00000162461.7	protein_coding	SLC25A34	chr1	15736405	15741396
ENSG00000224459.1	antisense	RP11-169K16.4	chr1	15740051	15749896
ENSG00000162460.6	protein_coding	TMEM82	chr1	15742422	15747982
ENSG00000162458.11	protein_coding	FBLIM1	chr1	15756607	15786594
ENSG00000280788.1	misc_RNA	Metazoa_SRP	chr1	15763490	15763757
ENSG00000224321.1	processed_pseudogene	RP11-169K16.6	chr1	15792796	15793285
ENSG00000233954.6	protein_coding	UQCRHL	chr1	15807169	15809348
ENSG00000178715.8	processed_pseudogene	RP11-169K16.8	chr1	15828232	15828669
ENSG00000179743.3	antisense	FLJ37453	chr1	15834479	15848147
ENSG00000065526.9	protein_coding	SPEN	chr1	15847864	15940460
ENSG00000270620.1	unprocessed_pseudogene	RP1-134O19.3	chr1	15917698	15917908
ENSG00000116809.10	protein_coding	ZBTB17	chr1	15941869	15976132
ENSG00000234607.2	processed_pseudogene	RP11-5P18.1	chr1	15969632	15970194
ENSG00000231353.1	unprocessed_pseudogene	RP11-5P18.3	chr1	15988182	15988441
ENSG00000275503.1	processed_pseudogene	RP11-5P18.11	chr1	15989140	15989375
ENSG00000224966.4	unprocessed_pseudogene	TBC1D3P6	chr1	15989871	15994751
ENSG00000183888.4	protein_coding	C1orf64	chr1	16004236	16008807
ENSG00000233078.1	antisense	RP11-5P18.5	chr1	16006160	16006671
ENSG00000173641.16	protein_coding	HSPB7	chr1	16014028	16019594
ENSG00000186510.10	protein_coding	CLCNKA	chr1	16018875	16034050
ENSG00000232456.1	unprocessed_pseudogene	RP11-5P18.10	chr1	16035178	16040029
ENSG00000184908.16	protein_coding	CLCNKB	chr1	16043736	16057308
ENSG00000185519.8	protein_coding	FAM131C	chr1	16057769	16073632
ENSG00000142627.12	protein_coding	EPHA2	chr1	16124337	16156087
ENSG00000227959.1	antisense	RP11-276H7.2	chr1	16155211	16157329
ENSG00000224621.1	antisense	RP11-276H7.3	chr1	16159266	16161883
ENSG00000142632.15	protein_coding	ARHGEF19	chr1	16197854	16212609
ENSG00000234166.1	antisense	ARHGEF19-AS1	chr1	16197854	16198357
ENSG00000237276.7	transcribed_unprocessed_pseudogene	ANO7P1	chr1	16215909	16228027
ENSG00000132881.10	protein_coding	RSG1	chr1	16231700	16237162
ENSG00000233929.1	processed_pseudogene	MT1XP1	chr1	16241213	16241398
ENSG00000037637.9	protein_coding	FBXO42	chr1	16246839	16352454
ENSG00000055070.15	protein_coding	SZRD1	chr1	16352575	16398145
ENSG00000226457.1	processed_pseudogene	RP11-430L17.1	chr1	16369150	16369530
ENSG00000187144.10	protein_coding	SPATA21	chr1	16387117	16437424
ENSG00000281598.1	miRNA	AL358794.1	chr1	16408508	16408583
ENSG00000157191.18	protein_coding	NECAP2	chr1	16440672	16460078
ENSG00000226029.1	lincRNA	RP4-798A10.2	chr1	16460948	16468481
ENSG00000080947.13	transcribed_unprocessed_pseudogene	CROCCP3	chr1	16467436	16499257
ENSG00000206652.1	snRNA	RNU1-1	chr1	16514122	16514285
ENSG00000261135.1	lincRNA	RP4-798A10.7	chr1	16514645	16515754
ENSG00000224174.2	lincRNA	RP4-798A10.4	chr1	16520694	16521796
ENSG00000233421.4	lincRNA	RP5-875O13.1	chr1	16533886	16536172
ENSG00000277344.1	snRNA	U1	chr1	16534081	16534224
ENSG00000268991.2	protein_coding	FAM231C	chr1	16539066	16539575
ENSG00000225710.1	unprocessed_pseudogene	RP5-875O13.6	chr1	16548651	16552531
ENSG00000266584.1	miRNA	AL355149.1	chr1	16548914	16548987
ENSG00000219481.9	protein_coding	NBPF1	chr1	16562319	16613562
ENSG00000271732.1	lincRNA	RP5-1182A14.5	chr1	16617391	16617729
ENSG00000215908.6	lincRNA	CROCCP2	chr1	16618262	16644683
ENSG00000186301.8	unprocessed_pseudogene	MST1P2	chr1	16645622	16650289
ENSG00000207513.1	snRNA	RNU1-3	chr1	16666785	16666948
ENSG00000237847.2	protein_coding	FAM231A	chr1	16673003	16673512
ENSG00000280114.1	unprocessed_pseudogene	RP5-875O13.7	chr1	16681097	16688749
ENSG00000264742.1	miRNA	AL021920.1	chr1	16681255	16681328
ENSG00000236698.1	processed_pseudogene	EIF1AXP1	chr1	16685621	16686055
ENSG00000268869.4	transcribed_unprocessed_pseudogene	ESPNP	chr1	16687339	16720157
ENSG00000279151.1	lincRNA	RP1-163M9.7	chr1	16701546	16705594
ENSG00000279132.1	protein_coding	FAM231A	chr1	16733951	16734461
ENSG00000058453.15	protein_coding	CROCC	chr1	16740273	16972979
ENSG00000207389.1	snRNA	RNU1-4	chr1	16740516	16740679
ENSG00000227684.1	unprocessed_pseudogene	CROCCP4	chr1	16750233	16750964
ENSG00000186715.9	transcribed_unprocessed_pseudogene	MST1L	chr1	16754910	16770237
ENSG00000223643.5	lincRNA	RP11-108M9.1	chr1	16851257	16853129
ENSG00000230239.1	lincRNA	RP11-108M9.2	chr1	16855407	16859284
ENSG00000263811.1	miRNA	MIR3675	chr1	16858949	16859021
ENSG00000228549.3	lincRNA	RP11-108M9.3	chr1	16870945	16874092
ENSG00000277234.1	snRNA	U1	chr1	16873708	16873851
ENSG00000238142.1	lincRNA	RP11-108M9.4	chr1	16888538	16889649
ENSG00000235241.1	processed_pseudogene	RP11-108M9.5	chr1	16889095	16889602
ENSG00000207005.1	snRNA	RNU1-2	chr1	16895980	16896143
ENSG00000272426.1	lincRNA	RP11-108M9.6	chr1	16904339	16904776
ENSG00000117122.12	protein_coding	MFAP2	chr1	16974502	16980835
ENSG00000226526.1	antisense	RP1-37C10.3	chr1	16978926	17005091
ENSG00000159363.16	protein_coding	ATP13A2	chr1	16985958	17011928
ENSG00000117118.8	protein_coding	SDHB	chr1	17018722	17054170
ENSG00000117115.11	protein_coding	PADI2	chr1	17066761	17119435
ENSG00000281330.1	misc_RNA	Y_RNA	chr1	17158197	17158284
ENSG00000204362.5	lincRNA	RP11-380J14.1	chr1	17189783	17197617
ENSG00000142623.9	protein_coding	PADI1	chr1	17205126	17246005
ENSG00000142619.4	protein_coding	PADI3	chr1	17249098	17284233
ENSG00000266634.1	miRNA	MIR3972	chr1	17277889	17277975
ENSG00000159339.12	protein_coding	PADI4	chr1	17308195	17364004
ENSG00000280226.1	protein_coding	AC004824.2	chr1	17329012	17331796
ENSG00000276747.1	protein_coding	PADI6	chr1	17372196	17401699
ENSG00000179051.12	protein_coding	RCC2	chr1	17406760	17439724
ENSG00000227751.1	antisense	RP1-20B21.4	chr1	17406760	17407382
ENSG00000266727.1	miRNA	AC004824.1	chr1	17413631	17413694
ENSG00000074964.15	protein_coding	ARHGEF10L	chr1	17539835	17697874
ENSG00000236648.1	lincRNA	RP11-473A10.2	chr1	17717687	17749978
ENSG00000278471.1	miRNA	AL136529.1	chr1	17747169	17747222
ENSG00000117148.7	protein_coding	ACTL8	chr1	17755313	17827063
ENSG00000261781.1	lincRNA	RP11-174G17.2	chr1	18065657	18074412
ENSG00000117154.10	protein_coding	IGSF21	chr1	18107746	18378483
ENSG00000280222.1	TEC	RP11-174G17.3	chr1	18109389	18115861
ENSG00000230035.2	antisense	RP11-174G17	chr1	18166929	18179346
ENSG00000225387.1	lincRNA	RP11-422P22.1	chr1	18385829	18388514
ENSG00000179023.8	protein_coding	KLHDC7A	chr1	18480982	18486126
ENSG00000235282.3	processed_pseudogene	DYNLL1P3	chr1	18513118	18513383
ENSG00000225478.2	processed_pseudogene	RP1-8B22.2	chr1	18595414	18595636
ENSG00000009709.10	protein_coding	PAX7	chr1	18631006	18748866
ENSG00000179002.5	protein_coding	TAS1R2	chr1	18839599	18859682
ENSG00000255275.3	protein_coding	RP13-279N23.2	chr1	18849273	18921121
ENSG00000159423.15	protein_coding	ALDH4A1	chr1	18871430	18902781
ENSG00000265606.1	miRNA	MIR4695	chr1	18883202	18883275
ENSG00000221662.1	miRNA	MIR1290	chr1	18897071	18897148
ENSG00000169991.9	protein_coding	IFFO2	chr1	18904281	18956686
ENSG00000272084.1	3prime_overlapping_ncrna	RP5-1126H10.2	chr1	19072110	19075511
ENSG00000127481.13	protein_coding	UBR4	chr1	19074506	19210276
ENSG00000230424.1	antisense	RP1-43E13.2	chr1	19210501	19240704
ENSG00000127463.12	protein_coding	EMC1	chr1	19215664	19251552
ENSG00000053372.4	protein_coding	MRTO4	chr1	19251539	19260128
ENSG00000211454.12	polymorphic_pseudogene	AKR7L	chr1	19265982	19274194
ENSG00000162482.4	protein_coding	AKR7A3	chr1	19282558	19289250
ENSG00000270728.1	processed_pseudogene	RP4-657E11.10	chr1	19297080	19297903
ENSG00000053371.11	protein_coding	AKR7A2	chr1	19303965	19312146
ENSG00000200403.1	snRNA	RNU6-1099P	chr1	19305076	19305182
ENSG00000040487.11	protein_coding	PQLC2	chr1	19312326	19329300
ENSG00000077549.16	protein_coding	CAPZB	chr1	19338776	19485539
ENSG00000240490.3	misc_RNA	RN7SL277P	chr1	19424384	19424671
ENSG00000201609.1	snRNA	RNU4-28P	chr1	19510593	19510733
ENSG00000235185.1	antisense	RP5-1056L3.1	chr1	19591802	19596832
ENSG00000173436.12	protein_coding	MINOS1	chr1	19596977	19629821
ENSG00000270136.4	protein_coding	MINOS1-NBL1	chr1	19596979	19658056
ENSG00000226396.1	processed_pseudogene	RP5-1056L3.3	chr1	19608114	19608568
ENSG00000158747.12	protein_coding	NBL1	chr1	19640554	19658456
ENSG00000158748.3	protein_coding	HTR6	chr1	19665287	19679562
ENSG00000162542.12	protein_coding	TMCO4	chr1	19682213	19799945
ENSG00000178828.6	protein_coding	RNF186	chr1	19814029	19815278
ENSG00000235434.1	antisense	RP11-91K11.2	chr1	19814367	19819502
ENSG00000169914.5	protein_coding	OTUD3	chr1	19882513	19912945
ENSG00000188784.4	protein_coding	PLA2G2E	chr1	19920009	19923617
ENSG00000242688.3	misc_RNA	RN7SL304P	chr1	19970969	19971269
ENSG00000188257.9	protein_coding	PLA2G2A	chr1	19975431	19980416
ENSG00000127472.9	protein_coding	PLA2G5	chr1	20028179	20091190
ENSG00000117215.13	protein_coding	PLA2G2D	chr1	20111939	20119566
ENSG00000158786.4	protein_coding	PLA2G2F	chr1	20139326	20150386
ENSG00000227066.1	lincRNA	RP3-340N1.2	chr1	20154338	20160568
ENSG00000187980.6	protein_coding	PLA2G2C	chr1	20161253	20177424
ENSG00000225986.1	antisense	UBXN10-AS1	chr1	20184242	20186486
ENSG00000162543.5	protein_coding	UBXN10	chr1	20186085	20196048
ENSG00000228105.1	lincRNA	RP3-340N1.6	chr1	20243095	20244655
ENSG00000158816.14	protein_coding	VWA5B1	chr1	20290919	20354894
ENSG00000226664.1	antisense	RP4-745E8.2	chr1	20294211	20323187
ENSG00000236963.4	lincRNA	LINC01141	chr1	20360579	20431234
ENSG00000226487.1	lincRNA	RP4-749H3.2	chr1	20412304	20413253
ENSG00000162545.5	protein_coding	CAMK2N1	chr1	20482391	20486220
ENSG00000090432.6	protein_coding	MUL1	chr1	20499448	20508161
ENSG00000215520.3	processed_pseudogene	RPS4XP4	chr1	20525989	20526751
ENSG00000183114.7	protein_coding	FAM43B	chr1	20552439	20555010
ENSG00000158825.5	protein_coding	CDA	chr1	20588948	20618908
ENSG00000158828.5	protein_coding	PINK1	chr1	20633455	20651511
ENSG00000273695.1	miRNA	MIR6084	chr1	20633679	20633788
ENSG00000117242.7	antisense	PINK1-AS	chr1	20642657	20652193
ENSG00000244038.8	protein_coding	DDOST	chr1	20651767	20661544
ENSG00000117245.11	protein_coding	KIF17	chr1	20664014	20718017
ENSG00000235432.1	unprocessed_pseudogene	RP5-930J4.5	chr1	20692734	20694013
ENSG00000189410.10	protein_coding	SH2D5	chr1	20719732	20732837
ENSG00000233069.1	antisense	RP5-930J4.2	chr1	20732880	20733952
ENSG00000127483.16	protein_coding	HP1BP3	chr1	20742661	20787323
ENSG00000075151.18	protein_coding	EIF4G3	chr1	20806292	21176888
ENSG00000251914.1	snRNA	RNU7-200P	chr1	20841241	20841302
ENSG00000221808.1	miRNA	MIR1256	chr1	20988314	20988432
ENSG00000233072.1	processed_pseudogene	RPS15AP6	chr1	21003550	21003934
ENSG00000236073.2	processed_pseudogene	RP11-487E1.2	chr1	21073639	21073753
ENSG00000235112.1	processed_pseudogene	HSPE1P27	chr1	21161475	21162081
ENSG00000117298.13	protein_coding	ECE1	chr1	21217247	21345504
ENSG00000236936.1	antisense	RP3-329E20.2	chr1	21266082	21267251
ENSG00000231105.1	antisense	RP5-1071N3.1	chr1	21293290	21299774
ENSG00000236216.5	processed_pseudogene	PPP1R11P1	chr1	21397987	21398362
ENSG00000228823.1	unprocessed_pseudogene	RP11-293F5.8	chr1	21411460	21413293
ENSG00000236009.1	lincRNA	RP11-293F5.1	chr1	21415898	21417492
ENSG00000227001.3	unprocessed_pseudogene	NBPF2P	chr1	21424625	21427967
ENSG00000187952.9	processed_pseudogene	HS6ST1P1	chr1	21428303	21429536
ENSG00000186543.7	unprocessed_pseudogene	CROCCP5	chr1	21434318	21437558
ENSG00000142794.17	protein_coding	NBPF3	chr1	21440128	21485005
ENSG00000176378.8	processed_pseudogene	PFN1P10	chr1	21459756	21460082
ENSG00000162551.12	protein_coding	ALPL	chr1	21509372	21578412
ENSG00000233431.1	antisense	RP11-63N8.3	chr1	21586472	21591187
ENSG00000221781.1	miRNA	AL359815.1	chr1	21592411	21592548
ENSG00000076864.18	protein_coding	RAP1GAP	chr1	21596215	21669363
ENSG00000090686.14	protein_coding	USP48	chr1	21678298	21783606
ENSG00000281866.1	snRNA	U7	chr1	21741140	21741195
ENSG00000231978.2	processed_pseudogene	RP11-132G19.3	chr1	21768269	21768575
ENSG00000187942.10	protein_coding	LDLRAD2	chr1	21812265	21825221
ENSG00000142798.15	protein_coding	HSPG2	chr1	21822245	21937297
ENSG00000232037.3	processed_pseudogene	RP11-26H16.1	chr1	21908098	21908580
ENSG00000219073.6	protein_coding	CELA3B	chr1	21977021	21998642
ENSG00000273610.1	misc_RNA	Metazoa_SRP	chr1	21987481	21987777
ENSG00000201919.1	snRNA	RNU6-1022P	chr1	21987816	21987919
ENSG00000142789.18	protein_coding	CELA3A	chr1	22001656	22012539
ENSG00000278124.1	misc_RNA	Metazoa_SRP	chr1	22010650	22010946
ENSG00000201273.1	snRNA	RNU6-776P	chr1	22010985	22011088
ENSG00000228397.1	lincRNA	RP1-224A6.3	chr1	22023994	22024968
ENSG00000218510.5	lincRNA	LINC00339	chr1	22025188	22031223
ENSG00000070831.14	protein_coding	CDC42	chr1	22052627	22092946
ENSG00000230068.2	sense_intronic	CDC42-IT1	chr1	22059197	22064199
ENSG00000271428.1	processed_pseudogene	RP1-224A6.8	chr1	22068340	22068827
ENSG00000271840.1	lincRNA	RP1-224A6.9	chr1	22100613	22101360
ENSG00000162552.13	protein_coding	WNT4	chr1	22117305	22143969
ENSG00000266564.1	miRNA	MIR4418	chr1	22266239	22266300
ENSG00000234397.3	processed_pseudogene	RP11-415K20.1	chr1	22322840	22323331
ENSG00000279625.1	TEC	RP11-415K20.2	chr1	22364630	22366482
ENSG00000184677.15	protein_coding	ZBTB40	chr1	22451851	22531157
ENSG00000237200.1	sense_intronic	ZBTB40-IT1	chr1	22517474	22519708
ENSG00000070886.9	protein_coding	EPHA8	chr1	22563564	22603594
ENSG00000276835.1	miRNA	AL158086.1	chr1	22633308	22633416
ENSG00000173372.15	protein_coding	C1QA	chr1	22636506	22639608
ENSG00000159189.10	protein_coding	C1QC	chr1	22643630	22648110
ENSG00000173369.14	protein_coding	C1QB	chr1	22652762	22661538
ENSG00000133216.15	protein_coding	EPHB2	chr1	22710839	22921500
ENSG00000265422.1	miRNA	MIR4684	chr1	22719517	22719598
ENSG00000216157.2	miRNA	AL611946.1	chr1	22748817	22748911
ENSG00000225952.1	antisense	RP11-69E9.1	chr1	22835713	22836849
ENSG00000264014.1	miRNA	MIR4253	chr1	22863159	22863226
ENSG00000215906.7	protein_coding	LACTBL1	chr1	22953043	22965338
ENSG00000227868.5	protein_coding	C1orf234	chr1	23010834	23015850
ENSG00000004487.14	protein_coding	KDM1A	chr1	23019448	23083689
ENSG00000240553.1	antisense	RP1-184J9.2	chr1	23020147	23088058
ENSG00000263793.1	miRNA	MIR3115	chr1	23044305	23044372
ENSG00000266802.1	miRNA	MIR4419A	chr1	23057858	23057934
ENSG00000169641.12	protein_coding	LUZP1	chr1	23084023	23177808
ENSG00000229010.1	processed_pseudogene	RP5-979D14.1	chr1	23140325	23141142
ENSG00000206935.1	snRNA	RNU6-514P	chr1	23162704	23162810
ENSG00000252578.1	snRNA	RNU6-135P	chr1	23163953	23164053
ENSG00000179546.4	protein_coding	HTR1D	chr1	23191895	23194729
ENSG00000215381.3	processed_pseudogene	RP5-1057J7.1	chr1	23244765	23245224
ENSG00000261326.2	lincRNA	LINC01355	chr1	23281309	23286752
ENSG00000125944.17	protein_coding	HNRNPR	chr1	23303771	23344336
ENSG00000125945.13	protein_coding	ZNF436	chr1	23359448	23369442
ENSG00000249087.5	antisense	ZNF436-AS1	chr1	23368997	23371839
ENSG00000201405.1	misc_RNA	Y_RNA	chr1	23370254	23370346
ENSG00000271420.1	lincRNA	RP5-1057J7.7	chr1	23378380	23379029
ENSG00000204219.8	protein_coding	TCEA3	chr1	23381061	23424740
ENSG00000232482.2	processed_pseudogene	RP4-654C18.1	chr1	23410832	23412146
ENSG00000088280.17	protein_coding	ASAP3	chr1	23428563	23484568
ENSG00000007968.6	protein_coding	E2F2	chr1	23506430	23531220
ENSG00000280791.1	misc_RNA	Metazoa_SRP	chr1	23538035	23538313
ENSG00000235052.1	lincRNA	RP1-150O5.3	chr1	23549139	23550915
ENSG00000117318.8	protein_coding	ID3	chr1	23557918	23559794
ENSG00000197880.7	protein_coding	MDS2	chr1	23581495	23640568
ENSG00000229239.2	unprocessed_pseudogene	RP11-223J15.2	chr1	23670294	23680259
ENSG00000142676.11	protein_coding	RPL11	chr1	23691779	23696425
ENSG00000203589.2	processed_pseudogene	RP5-886K2.1	chr1	23705801	23706934
ENSG00000011007.11	protein_coding	TCEB3	chr1	23743155	23762059
ENSG00000236810.4	antisense	TCEB3-AS1	chr1	23760382	23778287
ENSG00000057757.8	protein_coding	PITHD1	chr1	23778405	23788232
ENSG00000011009.9	protein_coding	LYPLA2	chr1	23790970	23795539
ENSG00000117308.13	protein_coding	GALE	chr1	23795599	23800804
ENSG00000117305.13	protein_coding	HMGCL	chr1	23801885	23838620
ENSG00000179163.11	protein_coding	FUCA1	chr1	23845077	23868294
ENSG00000188822.7	protein_coding	CNR2	chr1	23870526	23913362
ENSG00000229106.1	processed_pseudogene	RP11-4M23.2	chr1	23901471	23902737
ENSG00000232557.3	antisense	RP11-4M23.3	chr1	23907111	23907885
ENSG00000264926.1	miRNA	MIR378F	chr1	23929070	23929147
ENSG00000230228.2	processed_pseudogene	RP11-4M23.4	chr1	23949016	23949383
ENSG00000189266.10	protein_coding	PNRC2	chr1	23959109	23963462
ENSG00000188529.13	protein_coding	SRSF10	chr1	23964804	23980927
ENSG00000215905.4	processed_pseudogene	RP11-4M23.7	chr1	24007881	24008519
ENSG00000225315.2	antisense	RP11-293P20.2	chr1	24040835	24086799
ENSG00000142661.17	protein_coding	MYOM3	chr1	24056035	24112175
ENSG00000230703.1	antisense	RP11-293P20.4	chr1	24066774	24083565
ENSG00000142677.3	protein_coding	IL22RA1	chr1	24119771	24143121
ENSG00000185436.10	protein_coding	IFNLR1	chr1	24154157	24187959
ENSG00000230023.2	lincRNA	RP11-10N16.2	chr1	24200240	24211693
ENSG00000221032.3	miRNA	AL590683.1	chr1	24227917	24228030
ENSG00000266511.1	miRNA	AL590683.2	chr1	24279767	24279855
ENSG00000232298.2	antisense	RP11-10N16.3	chr1	24307556	24321901
ENSG00000158055.14	protein_coding	GRHL3	chr1	24319322	24364482
ENSG00000001460.16	protein_coding	STPG1	chr1	24356999	24416934
ENSG00000001461.15	protein_coding	NIPAL3	chr1	24415794	24472976
ENSG00000117602.10	protein_coding	RCAN3	chr1	24502351	24541040
ENSG00000264443.1	lincRNA	RP4-594I10.3	chr1	24538802	24556024
ENSG00000184454.6	protein_coding	NCMAP	chr1	24556111	24609328
ENSG00000227312.2	processed_pseudogene	RP11-496D1.2	chr1	24563627	24563974
ENSG00000239106.1	misc_RNA	Y_RNA	chr1	24625411	24625513
ENSG00000133226.15	protein_coding	SRRM1	chr1	24631716	24673267
ENSG00000169504.13	protein_coding	CLIC4	chr1	24745357	24844324
ENSG00000238482.1	snRNA	RNU6-1208P	chr1	24777873	24777979
ENSG00000020633.17	protein_coding	RUNX3	chr1	24899511	24965121
ENSG00000278034.1	miRNA	MIR6731	chr1	24919345	24919416
ENSG00000229162.1	antisense	RP11-84D1.1	chr1	24961345	24963097
ENSG00000261025.1	lincRNA	RP11-84D1.2	chr1	24968423	24970865
ENSG00000264371.1	miRNA	MIR4425	chr1	25023503	25023586
ENSG00000233755.1	lincRNA	RP4-799D16.1	chr1	25043707	25113120
ENSG00000233419.3	processed_pseudogene	RP4-781L3.1	chr1	25125053	25125454
ENSG00000231953.1	antisense	RP4-706G24.1	chr1	25208139	25208869
ENSG00000117614.8	protein_coding	SYF2	chr1	25222679	25232502
ENSG00000117616.16	protein_coding	RSRP1	chr1	25242237	25338213
ENSG00000272432.1	lincRNA	RP3-465N24.6	chr1	25247837	25248321
ENSG00000261349.1	unprocessed_pseudogene	RP3-465N24.5	chr1	25266102	25267136
ENSG00000187010.17	protein_coding	RHD	chr1	25272393	25330445
ENSG00000224183.1	processed_pseudogene	SDHDP6	chr1	25294164	25294643
ENSG00000259984.1	unprocessed_pseudogene	RP11-335G20.7	chr1	25336429	25337465
ENSG00000183726.9	protein_coding	TMEM50A	chr1	25337917	25362361
ENSG00000188672.15	protein_coding	RHCE	chr1	25362249	25430192
ENSG00000238084.4	processed_pseudogene	RP3-469D22.1	chr1	25398721	25399198
ENSG00000204178.8	protein_coding	TMEM57	chr1	25430858	25500209
ENSG00000157978.10	protein_coding	LDLRAP1	chr1	25543580	25568886
ENSG00000225643.1	lincRNA	RP11-70P17.1	chr1	25581478	25590356
ENSG00000117643.13	protein_coding	MAN1C1	chr1	25617468	25786207
ENSG00000233478.1	antisense	RP1-187B23.1	chr1	25644544	25659111
ENSG00000162430.15	protein_coding	SEPN1	chr1	25800176	25818224
ENSG00000255054.3	protein_coding	RP1-317E23.6	chr1	25811470	25823744
ENSG00000228172.4	antisense	RP1-317E23.3	chr1	25816749	25820797
ENSG00000117640.16	protein_coding	MTFR1L	chr1	25818640	25832942
ENSG00000272478.1	antisense	RP1-317E23.7	chr1	25831913	25832134
ENSG00000127423.9	protein_coding	AUNIP	chr1	25831913	25859458
ENSG00000236528.1	antisense	RP1-125I3.2	chr1	25859613	25863420
ENSG00000182749.5	protein_coding	PAQR7	chr1	25861210	25871253
ENSG00000207302.1	misc_RNA	Y_RNA	chr1	25877496	25877605
ENSG00000117632.19	protein_coding	STMN1	chr1	25884181	25906991
ENSG00000229786.1	processed_pseudogene	SNRPFP2	chr1	25887360	25887610
ENSG00000223624.1	processed_pseudogene	RP1-125I3.4	chr1	25888970	25889109
ENSG00000264021.1	miRNA	MIR3917	chr1	25906362	25906454
ENSG00000266763.1	miRNA	AL033528.1	chr1	25911749	25911822
ENSG00000158006.12	protein_coding	PAFAH2	chr1	25959767	25998157
ENSG00000207237.1	snRNA	RNU6-110P	chr1	25964197	25964300
ENSG00000252190.1	scaRNA	SCARNA17	chr1	26006006	26006130
ENSG00000252691.1	scaRNA	SCARNA18	chr1	26006216	26006299
ENSG00000158008.8	protein_coding	EXTL1	chr1	26019884	26036464
ENSG00000158014.13	protein_coding	SLC30A2	chr1	26037252	26046133
ENSG00000158022.6	protein_coding	TRIM63	chr1	26051304	26068436
ENSG00000265320.1	miRNA	AL391650.1	chr1	26071578	26071677
ENSG00000175087.8	protein_coding	PDIK1L	chr1	26111165	26125543
ENSG00000197245.4	protein_coding	FAM110D	chr1	26159020	26162628
ENSG00000142684.7	protein_coding	ZNF593	chr1	26169871	26172060
ENSG00000236782.4	antisense	RP11-96L14.7	chr1	26169947	26171821
ENSG00000142675.16	protein_coding	CNKSR1	chr1	26177403	26189886
ENSG00000188782.6	protein_coding	CATSPER4	chr1	26190561	26202968
ENSG00000236155.5	transcribed_unprocessed_pseudogene	RP11-231P20.2	chr1	26209741	26229840
ENSG00000278572.1	unprocessed_pseudogene	RP11-231P20.6	chr1	26218581	26220476
ENSG00000130695.12	protein_coding	CEP85	chr1	26234153	26279038
ENSG00000270733.1	processed_pseudogene	RP11-231P20.5	chr1	26263041	26263398
ENSG00000142669.12	protein_coding	SH3BGRL3	chr1	26279176	26281522
ENSG00000158062.19	protein_coding	UBXN11	chr1	26281328	26318363
ENSG00000169442.7	protein_coding	CD52	chr1	26317957	26320523
ENSG00000176092.12	protein_coding	AIM1L	chr1	26321859	26354130
ENSG00000225854.2	processed_pseudogene	RP11-569G9.7	chr1	26326688	26327033
ENSG00000176083.16	protein_coding	ZNF683	chr1	26361634	26374522
ENSG00000131914.9	protein_coding	LIN28A	chr1	26410778	26429722
ENSG00000117682.15	protein_coding	DHDDS	chr1	26432282	26471294
ENSG00000223583.1	processed_pseudogene	RP3-476K8.4	chr1	26454653	26455187
ENSG00000225891.1	antisense	RP3-476K8.3	chr1	26462756	26467282
ENSG00000198830.9	protein_coding	HMGN2	chr1	26472450	26475972
ENSG00000224129.1	processed_pseudogene	DPPA2P2	chr1	26519354	26520250
ENSG00000117676.12	protein_coding	RPS6KA1	chr1	26529761	26575030
ENSG00000238705.1	miRNA	MIR1976	chr1	26554542	26554593
ENSG00000243905.3	misc_RNA	RN7SL679P	chr1	26593243	26593546
ENSG00000252802.1	misc_RNA	Y_RNA	chr1	26593940	26594041
ENSG00000252429.2	snRNA	RNU7-29P	chr1	26602369	26602432
ENSG00000229247.2	processed_pseudogene	RP11-492M19.3	chr1	26640377	26640614
ENSG00000238316.1	snoRNA	snoU13	chr1	26642286	26642389
ENSG00000235069.2	processed_pseudogene	RP4-785J1.1	chr1	26647447	26647681
ENSG00000260063.1	antisense	RP5-968P14.2	chr1	26692132	26694131
ENSG00000117713.16	protein_coding	ARID1A	chr1	26696033	26782104
ENSG00000060642.9	protein_coding	PIGV	chr1	26787472	26798398
ENSG00000241188.3	misc_RNA	RN7SL165P	chr1	26814822	26815112
ENSG00000204160.10	protein_coding	ZDHHC18	chr1	26826710	26857602
ENSG00000175793.11	protein_coding	SFN	chr1	26863138	26864457
ENSG00000142751.13	protein_coding	GPN2	chr1	26876133	26890297
ENSG00000226698.1	antisense	RP1-50O24.6	chr1	26876133	26878245
ENSG00000198746.11	protein_coding	GPATCH3	chr1	26890488	26900466
ENSG00000090273.12	protein_coding	NUDC	chr1	26900238	26946862
ENSG00000131910.4	protein_coding	NR0B2	chr1	26911489	26913966
ENSG00000175707.8	protein_coding	KDF1	chr1	26949562	26960406
ENSG00000172746.6	unprocessed_pseudogene	RP11-344H11.4	chr1	26980165	26980975
ENSG00000224064.1	processed_pseudogene	RP11-344H11.5	chr1	26983628	26984024
ENSG00000225294.1	processed_pseudogene	OSTCP2	chr1	26985897	26986340
ENSG00000253368.3	protein_coding	TRNP1	chr1	26993707	27000898
ENSG00000158246.7	protein_coding	FAM46B	chr1	27005020	27012836
ENSG00000280403.1	protein_coding	FKSG62	chr1	27064991	27065365
ENSG00000090020.9	protein_coding	SLC9A1	chr1	27098815	27166981
ENSG00000229985.2	processed_pseudogene	RP11-40H20.5	chr1	27176751	27177277
ENSG00000214973.3	processed_pseudogene	CHCHD3P3	chr1	27200834	27201473
ENSG00000225159.1	processed_pseudogene	NPM1P39	chr1	27206930	27207796
ENSG00000225990.2	processed_pseudogene	SNRPEP7	chr1	27211265	27211484
ENSG00000224311.1	antisense	RP11-40H20.4	chr1	27229106	27234352
ENSG00000142784.14	protein_coding	WDTC1	chr1	27234516	27308633
ENSG00000252098.1	misc_RNA	Y_RNA	chr1	27255464	27255567
ENSG00000243659.1	processed_pseudogene	RP11-4K3__A.3	chr1	27311240	27311838
ENSG00000186501.13	protein_coding	TMEM222	chr1	27322145	27336400
ENSG00000206888.1	snRNA	RNU6-48P	chr1	27325219	27325325
ENSG00000241547.1	processed_pseudogene	RP11-4K3__A.5	chr1	27325329	27325796
ENSG00000281023.1	miRNA	FO393419.1	chr1	27325470	27325553
ENSG00000142765.16	protein_coding	SYTL1	chr1	27342020	27353937
ENSG00000142733.13	protein_coding	MAP3K6	chr1	27355184	27366892
ENSG00000142748.11	protein_coding	FCN3	chr1	27369112	27374824
ENSG00000174950.9	protein_coding	CD164L2	chr1	27379176	27383380
ENSG00000231207.1	processed_pseudogene	RP1-144C9.2	chr1	27389468	27390145
ENSG00000181773.6	protein_coding	GPR3	chr1	27392644	27395814
ENSG00000158195.9	protein_coding	WASF2	chr1	27404226	27490158
ENSG00000241169.1	lincRNA	RP4-752I6.1	chr1	27457198	27459582
ENSG00000237429.1	antisense	RP1-159A19.4	chr1	27525805	27530561
ENSG00000126705.12	protein_coding	AHDC1	chr1	27534035	27604431
ENSG00000000938.11	protein_coding	FGR	chr1	27612064	27635277
ENSG00000235912.1	processed_pseudogene	RP1-159A19.3	chr1	27649419	27649610
ENSG00000233975.1	lincRNA	RP11-288L9.1	chr1	27660328	27662722
ENSG00000126709.13	protein_coding	IFI6	chr1	27666061	27672218
ENSG00000225886.2	antisense	RP11-288L9.4	chr1	27669468	27703063
ENSG00000206767.1	snRNA	RNU6-949P	chr1	27675603	27675709
ENSG00000226662.2	processed_pseudogene	CHMP1AP1	chr1	27686810	27687471
ENSG00000207095.1	snRNA	RNU6-424P	chr1	27693731	27693835
ENSG00000009780.14	protein_coding	FAM76A	chr1	27725979	27763122
ENSG00000231344.1	processed_pseudogene	RP3-426I6.2	chr1	27739091	27739439
ENSG00000230833.1	processed_pseudogene	RPEP3	chr1	27739954	27740629
ENSG00000117758.12	protein_coding	STX12	chr1	27773183	27824452
ENSG00000269971.1	sense_intronic	RP3-426I6.5	chr1	27773858	27774041
ENSG00000276889.1	miRNA	AL020997.1	chr1	27809701	27809788
ENSG00000270031.1	sense_intronic	RP3-426I6.6	chr1	27819983	27820341
ENSG00000223062.1	snRNA	RNU6-1245P	chr1	27824538	27824643
ENSG00000117751.16	protein_coding	PPP1R8	chr1	27830778	27851676
ENSG00000252947.1	scaRNA	SCARNA1	chr1	27834401	27834566
ENSG00000278868.1	protein_coding	AL109927.1	chr1	27850574	27850744
ENSG00000130775.14	protein_coding	THEMIS2	chr1	27872543	27886685
ENSG00000117748.8	protein_coding	RPA2	chr1	27891524	27914746
ENSG00000130768.13	protein_coding	SMPDL3B	chr1	27934993	27959157
ENSG00000227050.1	antisense	RP11-460I13.2	chr1	27938875	27960193
ENSG00000158156.7	protein_coding	XKR8	chr1	27959462	27968096
ENSG00000158161.14	protein_coding	EYA3	chr1	27970344	28088696
ENSG00000238231.2	processed_pseudogene	RP11-460I13.6	chr1	27990158	27990524
ENSG00000281570.1	misc_RNA	Metazoa_SRP	chr1	28001639	28001894
ENSG00000240750.3	misc_RNA	RN7SL559P	chr1	28031884	28032180
ENSG00000280526.1	miRNA	AL137792.1	chr1	28091276	28091381
ENSG00000228589.3	processed_pseudogene	SPCS2P4	chr1	28095742	28096422
ENSG00000228943.1	processed_pseudogene	RP5-1053E7.2	chr1	28109739	28110298
ENSG00000214812.3	processed_pseudogene	RP5-1053E7.3	chr1	28120449	28121321
ENSG00000253005.1	snRNA	RNU6-176P	chr1	28142737	28142841
ENSG00000169403.10	protein_coding	PTAFR	chr1	28147166	28193936
ENSG00000126698.9	protein_coding	DNAJC8	chr1	28199456	28233025
ENSG00000130770.16	protein_coding	ATPIF1	chr1	28236109	28246906
ENSG00000270605.1	antisense	RP5-1092A3.4	chr1	28239509	28241453
ENSG00000271398.1	lincRNA	RP5-1092A3.5	chr1	28247144	28247568
ENSG00000130766.4	protein_coding	SESN2	chr1	28259527	28282491
ENSG00000130772.12	protein_coding	MED18	chr1	28329002	28335967
ENSG00000204138.11	protein_coding	PHACTR4	chr1	28369603	28500369
ENSG00000206779.1	misc_RNA	Y_RNA	chr1	28422555	28422655
ENSG00000229820.2	processed_pseudogene	RP1-308E4.1	chr1	28453541	28453934
ENSG00000221216.1	snRNA	RNU6ATAC27P	chr1	28481362	28481480
ENSG00000180198.14	protein_coding	RCC1	chr1	28505943	28539300
ENSG00000242125.3	sense_intronic	SNHG3	chr1	28505980	28510892
ENSG00000274266.1	snoRNA	SNORA73A	chr1	28507366	28507571
ENSG00000200087.1	snoRNA	SNORA73B	chr1	28508559	28508762
ENSG00000231468.2	processed_pseudogene	PRDX3P2	chr1	28526318	28527227
ENSG00000279443.1	TEC	RP4-669K10.8	chr1	28544460	28546542
ENSG00000180098.8	protein_coding	TRNAU1AP	chr1	28553085	28578545
ENSG00000197989.12	antisense	SNHG12	chr1	28578538	28582983
ENSG00000221539.1	snoRNA	SNORD99	chr1	28578749	28578822
ENSG00000278274.1	snoRNA	SNORA61	chr1	28579764	28579893
ENSG00000273544.1	snoRNA	SNORA44	chr1	28580381	28580512
ENSG00000274582.1	snoRNA	SNORA16A	chr1	28580920	28581056
ENSG00000280498.1	snoRNA	SNORA16A	chr1	28580920	28581054
ENSG00000120656.10	protein_coding	TAF12	chr1	28589323	28643085
ENSG00000188060.6	protein_coding	RAB42	chr1	28592200	28595443
ENSG00000229388.1	lincRNA	RP11-442N24__B.1	chr1	28643228	28648581
ENSG00000274978.1	snRNA	RNU11	chr1	28648600	28648733
ENSG00000270103.3	lincRNA	RNU11	chr1	28648600	28648730
ENSG00000162419.11	protein_coding	GMEB1	chr1	28668732	28719353
ENSG00000252777.1	scaRNA	SCARNA24	chr1	28689665	28689794
ENSG00000198492.13	protein_coding	YTHDF2	chr1	28736621	28769775
ENSG00000116329.9	protein_coding	OPRD1	chr1	28812142	28871267
ENSG00000233427.1	antisense	RP1-212P9.3	chr1	28870483	28877336
ENSG00000199756.1	misc_RNA	Y_RNA	chr1	28881726	28881835
ENSG00000159023.17	protein_coding	EPB41	chr1	28887091	29120046
ENSG00000225616.2	processed_pseudogene	RP4-604A21.1	chr1	28982278	28982608
ENSG00000206704.1	misc_RNA	Y_RNA	chr1	28985710	28985810
ENSG00000277958.1	misc_RNA	Metazoa_SRP	chr1	29041199	29041480
ENSG00000253304.1	protein_coding	TMEM200B	chr1	29119428	29123935
ENSG00000225750.1	lincRNA	RP11-242O24.3	chr1	29144494	29146994
ENSG00000116350.14	protein_coding	SRSF4	chr1	29147743	29181987
ENSG00000277916.1	misc_RNA	uc_338	chr1	29171285	29171453
ENSG00000116353.14	protein_coding	MECR	chr1	29192873	29230942
ENSG00000237934.1	antisense	RP11-467D18.2	chr1	29223933	29224816
ENSG00000060656.18	protein_coding	PTPRU	chr1	29236516	29326813
ENSG00000221550.2	miRNA	AL645859.1	chr1	29253573	29253672
ENSG00000230523.1	lincRNA	RP3-437I16.1	chr1	29329620	29350114
ENSG00000266678.1	miRNA	AL139151.1	chr1	29432481	29432562
ENSG00000225011.4	unprocessed_pseudogene	RP11-810H18.1	chr1	29488193	29496893
ENSG00000221126.1	miRNA	AC092265.1	chr1	29644545	29644678
ENSG00000228176.1	lincRNA	RP4-656G21.1	chr1	29708851	29709547
ENSG00000222787.1	miRNA	AL645944.1	chr1	29884902	29885005
ENSG00000270927.1	processed_pseudogene	RP11-179G8.1	chr1	29904865	29905357
ENSG00000233399.2	lincRNA	RP11-111I12.1	chr1	30013952	30037612
ENSG00000233372.1	lincRNA	RP5-893G23.1	chr1	30140263	30141607
ENSG00000231251.1	processed_pseudogene	RP3-357I16.1	chr1	30226523	30226615
ENSG00000236335.1	lincRNA	RP4-591L5.1	chr1	30409560	30411638
ENSG00000231949.1	lincRNA	RP4-591L5.2	chr1	30415825	30421108
ENSG00000162510.5	protein_coding	MATN1	chr1	30711277	30723587
ENSG00000186056.8	antisense	MATN1-AS1	chr1	30718504	30726827
ENSG00000162511.7	protein_coding	LAPTM5	chr1	30732469	30757820
ENSG00000264773.1	miRNA	MIR4420	chr1	30739156	30739232
ENSG00000280823.1	misc_RNA	Metazoa_SRP	chr1	30771747	30771987
ENSG00000229607.1	lincRNA	RP5-1125N11.1	chr1	30810378	30815553
ENSG00000223382.3	lincRNA	RP1-65J11.1	chr1	30824228	30834284
ENSG00000222784.1	misc_RNA	RN7SKP91	chr1	30843823	30844110
ENSG00000235143.1	antisense	RP1-65J11.5	chr1	30858158	30860254
ENSG00000162512.14	protein_coding	SDC3	chr1	30869467	30908761
ENSG00000266210.2	misc_RNA	RN7SL371P	chr1	30918469	30918735
ENSG00000134644.14	protein_coding	PUM1	chr1	30931506	31065991
ENSG00000237329.2	processed_pseudogene	RP11-201O14.1	chr1	31036734	31037240
ENSG00000232768.1	processed_pseudogene	RP11-201O14.2	chr1	31050872	31051034
ENSG00000215900.4	processed_pseudogene	SEPW1P	chr1	31094987	31095558
ENSG00000225142.2	processed_pseudogene	RP11-490K7.1	chr1	31108188	31108623
ENSG00000084628.8	protein_coding	NKAIN1	chr1	31179745	31239554
ENSG00000060688.11	protein_coding	SNRNP40	chr1	31259568	31296782
ENSG00000229447.2	processed_pseudogene	RP11-490K7.4	chr1	31263245	31263681
ENSG00000121766.13	protein_coding	ZCCHC17	chr1	31296982	31364953
ENSG00000229044.1	antisense	RP11-266K22.2	chr1	31333067	31346799
ENSG00000121769.6	protein_coding	FABP3	chr1	31365625	31376850
ENSG00000168528.10	protein_coding	SERINC2	chr1	31409565	31434680
ENSG00000279468.1	protein_coding	AC114494.1	chr1	31428912	31430497
ENSG00000215899.3	processed_pseudogene	RP11-439L8.2	chr1	31487589	31488930
ENSG00000206981.1	snRNA	RNU6-40P	chr1	31497577	31497683
ENSG00000260386.4	unitary_pseudogene	LINC01225	chr1	31500085	31540885
ENSG00000265961.1	misc_RNA	Y_RNA	chr1	31503631	31503744
ENSG00000223907.1	lincRNA	LINC01226	chr1	31518435	31524245
ENSG00000260636.1	sense_intronic	RP11-439L8.5	chr1	31538044	31540769
ENSG00000229167.1	antisense	RP11-73M7.1	chr1	31571585	31575573
ENSG00000142910.14	protein_coding	TINAGL1	chr1	31576485	31587686
ENSG00000121764.10	protein_coding	HCRTR1	chr1	31617686	31632518
ENSG00000162517.11	protein_coding	PEF1	chr1	31629862	31644896
ENSG00000235790.6	antisense	RP11-73M7.6	chr1	31644049	31660162
ENSG00000264078.1	antisense	RP11-73M7.9	chr1	31644694	31649371
ENSG00000084636.16	protein_coding	COL16A1	chr1	31652247	31704319
ENSG00000121753.11	protein_coding	BAI2	chr1	31727117	31764893
ENSG00000266580.1	miRNA	MIR4254	chr1	31758660	31758735
ENSG00000254545.1	antisense	RP11-84A19.3	chr1	31789130	31791322
ENSG00000134668.11	protein_coding	SPOCD1	chr1	31790422	31816051
ENSG00000203620.2	lincRNA	RP11-84A19.2	chr1	31842019	31855568
ENSG00000269967.1	lincRNA	RP11-84A19.4	chr1	31851913	31921841
ENSG00000184007.16	protein_coding	PTP4A2	chr1	31906421	31944856
ENSG00000281319.1	miRNA	AL136115.1	chr1	31928144	31928300
ENSG00000228634.1	lincRNA	RP4-534N18.2	chr1	31933020	31933975
ENSG00000121774.16	protein_coding	KHDRBS1	chr1	32013829	32060850
ENSG00000203325.3	antisense	RP11-277A4.4	chr1	32052291	32073474
ENSG00000121775.16	protein_coding	TMEM39B	chr1	32072031	32102866
ENSG00000266203.1	miRNA	MIR5585	chr1	32086949	32087007
ENSG00000276493.1	misc_RNA	Metazoa_SRP	chr1	32087523	32087813
ENSG00000025800.12	protein_coding	KPNA6	chr1	32108038	32176568
ENSG00000250135.1	sense_intronic	RP4-622L5.2	chr1	32170733	32176568
ENSG00000084652.14	protein_coding	TXLNA	chr1	32179686	32198285
ENSG00000160050.13	protein_coding	CCDC28B	chr1	32200386	32205387
ENSG00000224066.1	antisense	RP4-622L5.7	chr1	32204769	32206814
ENSG00000160051.10	protein_coding	IQCC	chr1	32205661	32208687
ENSG00000222046.2	protein_coding	DCDC2B	chr1	32209094	32216196
ENSG00000160055.18	protein_coding	TMEM234	chr1	32214472	32222359
ENSG00000084623.10	protein_coding	EIF3I	chr1	32221928	32231604
ENSG00000220785.6	transcribed_unprocessed_pseudogene	MTMR9LP	chr1	32231658	32241620
ENSG00000183615.5	protein_coding	FAM167B	chr1	32247233	32248856
ENSG00000182866.15	protein_coding	LCK	chr1	32251239	32286165
ENSG00000277617.1	misc_RNA	Metazoa_SRP	chr1	32269338	32269597
ENSG00000252450.1	misc_RNA	Y_RNA	chr1	32286452	32286561
ENSG00000116478.10	protein_coding	HDAC1	chr1	32292086	32333635
ENSG00000175130.6	protein_coding	MARCKSL1	chr1	32333832	32336379
ENSG00000233775.1	lincRNA	RP4-811H24.9	chr1	32349194	32350663
ENSG00000162526.6	protein_coding	TSSK3	chr1	32351521	32364312
ENSG00000225828.1	protein_coding	FAM229A	chr1	32361270	32364278
ENSG00000160058.17	protein_coding	BSDC1	chr1	32365103	32394731
ENSG00000224333.1	processed_pseudogene	GAPDHP20	chr1	32402109	32403115
ENSG00000270850.1	processed_pseudogene	RP11-395N6.4	chr1	32421979	32422319
ENSG00000229259.1	unprocessed_pseudogene	LRRC37A12P	chr1	32423214	32426789
ENSG00000263529.2	misc_RNA	RN7SL122P	chr1	32457835	32458135
ENSG00000254553.1	protein_coding	RP1-27O5.3	chr1	32465057	32600792
ENSG00000273274.1	protein_coding	ZBTB8B	chr1	32465069	32496686
ENSG00000160062.13	protein_coding	ZBTB8A	chr1	32539427	32605939
ENSG00000176261.14	protein_coding	ZBTB8OS	chr1	32600172	32650903
ENSG00000200591.1	misc_RNA	Y_RNA	chr1	32639951	32640052
ENSG00000162521.17	protein_coding	RBBP4	chr1	32651142	32686211
ENSG00000162520.13	protein_coding	SYNC	chr1	32680360	32703596
ENSG00000224409.1	antisense	RP11-114B7.6	chr1	32717734	32725237
ENSG00000162522.9	protein_coding	KIAA1522	chr1	32741885	32774970
ENSG00000134684.9	protein_coding	YARS	chr1	32775237	32818153
ENSG00000116497.16	protein_coding	S100PBP	chr1	32816767	32858879
ENSG00000160097.14	protein_coding	FNDC5	chr1	32862268	32872482
ENSG00000121905.8	protein_coding	HPCA	chr1	32885994	32898441
ENSG00000121900.17	protein_coding	TMEM54	chr1	32894594	32901438
ENSG00000116514.15	protein_coding	RNF19B	chr1	32936445	32964685
ENSG00000278966.1	protein_coding	FKSG48	chr1	32973667	32974041
ENSG00000217644.5	processed_pseudogene	RP4-803A2.1	chr1	32979947	32980472
ENSG00000239670.1	unprocessed_pseudogene	RP4-803A2.2	chr1	32986952	32988233
ENSG00000236065.2	antisense	RP1-117O3.2	chr1	32987075	33032469
ENSG00000004455.15	protein_coding	AK2	chr1	33007940	33080996
ENSG00000276645.1	misc_RNA	Metazoa_SRP	chr1	33029232	33029576
ENSG00000142920.15	protein_coding	AZIN2	chr1	33081104	33120530
ENSG00000278997.1	TEC	RP11-131M11.2	chr1	33141871	33143230
ENSG00000116525.12	protein_coding	TRIM62	chr1	33145402	33182059
ENSG00000279179.1	TEC	RP11-131M11.3	chr1	33162851	33166298
ENSG00000160094.13	protein_coding	ZNF362	chr1	33256545	33300719
ENSG00000270115.1	lincRNA	RP11-415J8.7	chr1	33261212	33261680
ENSG00000184389.9	protein_coding	A3GALT2	chr1	33306766	33321098
ENSG00000225313.4	antisense	RP11-415J8.3	chr1	33307348	33349245
ENSG00000134686.15	protein_coding	PHC2	chr1	33323623	33431052
ENSG00000266239.2	miRNA	AL513327.1	chr1	33332431	33332541
ENSG00000222112.1	misc_RNA	RN7SKP16	chr1	33336566	33336864
ENSG00000233246.1	antisense	RP11-415J8.5	chr1	33350352	33363245
ENSG00000221225.1	miRNA	AL138837.1	chr1	33442025	33442111
ENSG00000234512.1	unitary_pseudogene	TLR12P	chr1	33466249	33468954
ENSG00000121903.13	protein_coding	ZSCAN20	chr1	33472645	33496507
ENSG00000235907.2	processed_pseudogene	RP4-580O19.2	chr1	33512008	33512743
ENSG00000121904.16	protein_coding	CSMD2	chr1	33513999	34165842
ENSG00000280715.1	miRNA	AL161643.1	chr1	33732499	33732635
ENSG00000227000.2	processed_pseudogene	HSPD1P14	chr1	33838523	33840140
ENSG00000176256.9	protein_coding	HMGB4	chr1	33860475	33864791
ENSG00000231163.4	antisense	CSMD2-AS1	chr1	33868953	33885458
ENSG00000201148.1	rRNA	RNA5SP42	chr1	34112949	34113063
ENSG00000142698.13	protein_coding	C1orf94	chr1	34166883	34219131
ENSG00000221053.1	miRNA	AC115286.1	chr1	34175866	34175949
ENSG00000270241.1	processed_pseudogene	RP4-657M3.2	chr1	34276859	34277292
ENSG00000207941.1	miRNA	MIR552	chr1	34669599	34669694
ENSG00000163866.8	protein_coding	SMIM12	chr1	34712737	34859816
ENSG00000189280.3	protein_coding	GJB5	chr1	34755047	34758512
ENSG00000189433.5	protein_coding	GJB4	chr1	34759741	34763724
ENSG00000255811.1	antisense	RP1-34M23.5	chr1	34761426	34788097
ENSG00000216162.1	miRNA	AL121988.1	chr1	34778561	34778644
ENSG00000188910.7	protein_coding	GJB3	chr1	34781189	34786369
ENSG00000187513.8	protein_coding	GJA4	chr1	34792998	34795747
ENSG00000230163.1	antisense	RP5-997D16.2	chr1	34850694	34851555
ENSG00000116544.10	protein_coding	DLGAP3	chr1	34865436	34929585
ENSG00000241014.1	processed_transcript	RP11-244H3.1	chr1	34974356	34985313
ENSG00000271741.1	protein_coding	RP11-244H3.4	chr1	34981533	35031741
ENSG00000243749.1	protein_coding	ZMYM6NB	chr1	34981535	34985353
ENSG00000163867.15	protein_coding	ZMYM6	chr1	34986165	35031968
ENSG00000233940.1	processed_pseudogene	RP11-248I9.2	chr1	35053468	35059271
ENSG00000197056.8	protein_coding	ZMYM1	chr1	35059786	35115859
ENSG00000228348.1	processed_pseudogene	EFCAB14P1	chr1	35122022	35122484
ENSG00000116560.9	protein_coding	SFPQ	chr1	35176378	35193148
ENSG00000201868.1	misc_RNA	Y_RNA	chr1	35195969	35196062
ENSG00000146463.10	protein_coding	ZMYM4	chr1	35268967	35422058
ENSG00000240374.3	misc_RNA	RN7SL503P	chr1	35292196	35292498
ENSG00000201542.1	snoRNA	SNORA62	chr1	35310274	35310425
ENSG00000229994.1	processed_pseudogene	RPL5P4	chr1	35350722	35351607
ENSG00000227409.1	antisense	ZMYM4-AS1	chr1	35358822	35366077
ENSG00000278702.1	misc_RNA	Metazoa_SRP	chr1	35399997	35400319
ENSG00000142687.16	protein_coding	KIAA0319L	chr1	35433490	35557950
ENSG00000236274.1	processed_pseudogene	RP4-728D4.3	chr1	35509742	35511438
ENSG00000020129.14	protein_coding	NCDN	chr1	35557473	35567274
ENSG00000239636.1	antisense	RP4-728D4.2	chr1	35569813	35577729
ENSG00000116819.6	protein_coding	TFAP2E	chr1	35573370	35595328
ENSG00000126067.10	protein_coding	PSMB2	chr1	35599544	35641844
ENSG00000142686.7	protein_coding	C1orf216	chr1	35713875	35719472
ENSG00000092853.12	protein_coding	CLSPN	chr1	35720218	35769967
ENSG00000232335.1	antisense	RP11-435D7.3	chr1	35739389	35743576
ENSG00000134698.10	protein_coding	AGO4	chr1	35808172	35857890
ENSG00000092847.9	protein_coding	AGO1	chr1	35869808	35929610
ENSG00000271164.1	processed_pseudogene	RP4-789D17.4	chr1	35873270	35873752
ENSG00000280133.1	TEC	RP4-789D17.3	chr1	35925832	35929610
ENSG00000271914.1	lincRNA	RP4-789D17.5	chr1	35929720	35930115
ENSG00000126070.17	protein_coding	AGO3	chr1	35930718	36072500
ENSG00000271554.1	antisense	RP4-665N4.8	chr1	35992109	36013630
ENSG00000232862.4	transcribed_processed_pseudogene	RP4-665N4.4	chr1	36080066	36082322
ENSG00000092850.10	protein_coding	TEKT2	chr1	36084075	36088275
ENSG00000116863.10	protein_coding	ADPRHL2	chr1	36088875	36093932
ENSG00000171812.9	protein_coding	COL8A2	chr1	36095236	36125220
ENSG00000054116.10	protein_coding	TRAPPC3	chr1	36136570	36156053
ENSG00000116871.14	protein_coding	MAP7D1	chr1	36155579	36180849
ENSG00000264592.2	misc_RNA	RN7SL131P	chr1	36191915	36192170
ENSG00000054118.12	protein_coding	THRAP3	chr1	36224416	36305357
ENSG00000231849.1	processed_pseudogene	UBE2V2P4	chr1	36241898	36242156
ENSG00000278491.1	miRNA	AL360074.1	chr1	36256467	36256559
ENSG00000214193.8	protein_coding	SH3D21	chr1	36306387	36324886
ENSG00000142694.6	protein_coding	EVA1B	chr1	36322031	36324154
ENSG00000116883.8	antisense	RP11-268J15.5	chr1	36323734	36329221
ENSG00000196182.9	protein_coding	STK40	chr1	36339624	36385896
ENSG00000181817.5	protein_coding	LSM10	chr1	36391238	36397892
ENSG00000222821.1	snRNA	RNU4-27P	chr1	36402721	36402859
ENSG00000116885.17	protein_coding	OSCP1	chr1	36415827	36450451
ENSG00000201448.1	snoRNA	SNORA63	chr1	36418450	36418578
ENSG00000116898.10	protein_coding	MRPS15	chr1	36455718	36464437
ENSG00000119535.16	protein_coding	CSF3R	chr1	36466043	36483278
ENSG00000230214.1	processed_pseudogene	FTLP18	chr1	36630335	36630857
ENSG00000281218.1	miRNA	AL080286.1	chr1	36630807	36630885
ENSG00000234481.1	antisense	RP4-614N24.1	chr1	36773140	36775768
ENSG00000163873.8	protein_coding	GRIK3	chr1	36795527	37034129
ENSG00000280570.1	miRNA	AC117945.1	chr1	36909316	36909416
ENSG00000264698.1	miRNA	MIR4255	chr1	37161563	37161634
ENSG00000207328.1	snRNA	RNU6-636P	chr1	37203610	37203716
ENSG00000223944.1	lincRNA	RP5-1180C18.1	chr1	37262739	37325100
ENSG00000252368.1	rRNA	RNA5SP43	chr1	37264677	37264786
ENSG00000230451.2	processed_pseudogene	RPS29P6	chr1	37330852	37330996
ENSG00000233621.1	antisense	LINC01137	chr1	37454879	37474411
ENSG00000163874.8	protein_coding	ZC3H12A	chr1	37474552	37484379
ENSG00000278228.1	miRNA	MIR6732	chr1	37480230	37480289
ENSG00000163875.14	protein_coding	MEAF6	chr1	37492575	37514774
ENSG00000263675.1	miRNA	MIR5581	chr1	37500935	37500994
ENSG00000163877.9	protein_coding	SNIP1	chr1	37534449	37554302
ENSG00000232273.1	processed_pseudogene	FTH1P1	chr1	37544763	37545294
ENSG00000237749.4	processed_pseudogene	RP3-423B22.5	chr1	37556247	37556499
ENSG00000163879.10	protein_coding	DNALI1	chr1	37556919	37566857
ENSG00000134697.11	protein_coding	GNL2	chr1	37566816	37595935
ENSG00000169218.12	protein_coding	RSPO1	chr1	37611350	37634923
ENSG00000116922.13	protein_coding	C1orf109	chr1	37681570	37692249
ENSG00000134690.9	protein_coding	CDCA8	chr1	37692418	37709719
ENSG00000183317.15	protein_coding	EPHA10	chr1	37713880	37765133
ENSG00000200421.1	misc_RNA	Y_RNA	chr1	37737955	37738054
ENSG00000214141.4	processed_pseudogene	ACTN4P2	chr1	37776670	37779418
ENSG00000227416.2	processed_pseudogene	RP11-109P14.2	chr1	37782457	37782885
ENSG00000185090.13	protein_coding	MANEAL	chr1	37793802	37801137
ENSG00000233728.1	antisense	RP11-109P14.9	chr1	37799720	37800879
ENSG00000196449.3	protein_coding	YRDC	chr1	37802944	37808185
ENSG00000197982.13	protein_coding	C1orf122	chr1	37806979	37809454
ENSG00000188786.9	protein_coding	MTF1	chr1	37809567	37859620
ENSG00000235673.1	processed_pseudogene	RP11-109P14.8	chr1	37840986	37841676
ENSG00000230955.1	antisense	RP11-109P14.10	chr1	37860697	37861580
ENSG00000204084.11	protein_coding	INPP5B	chr1	37860697	37947057
ENSG00000252448.1	snoRNA	SNORA63	chr1	37884237	37884317
ENSG00000222282.1	snRNA	RNU6-584P	chr1	37885023	37885117
ENSG00000277168.1	misc_RNA	Metazoa_SRP	chr1	37953508	37953780
ENSG00000183431.10	protein_coding	SF3A3	chr1	37956975	37990921
ENSG00000212541.1	snRNA	RNU6-510P	chr1	37991462	37991569
ENSG00000183386.8	protein_coding	FHL3	chr1	37996770	38005606
ENSG00000183520.10	protein_coding	UTP11L	chr1	38009258	38024824
ENSG00000185668.6	protein_coding	POU3F1	chr1	38043827	38046794
ENSG00000224592.4	lincRNA	RP5-884C9.2	chr1	38047314	38119025
ENSG00000223589.2	processed_pseudogene	RP5-884C9.3	chr1	38080572	38080911
ENSG00000265596.1	miRNA	MIR3659	chr1	38089231	38089329
ENSG00000237290.1	lincRNA	LINC01343	chr1	38209034	38214767
ENSG00000275350.1	processed_pseudogene	RP11-329N22.2	chr1	38383838	38384422
ENSG00000200796.1	snRNA	RNU6-753P	chr1	38396659	38396765
ENSG00000238063.1	lincRNA	RP11-329N22.1	chr1	38475196	38476484
ENSG00000215895.4	processed_pseudogene	RP11-334L9.1	chr1	38708931	38710890
ENSG00000116954.7	protein_coding	RRAGC	chr1	38838198	38859823
ENSG00000273637.1	processed_transcript	RP5-864K19.7	chr1	38839333	38874494
ENSG00000228436.2	antisense	RP5-864K19.4	chr1	38860000	38919396
ENSG00000214114.7	protein_coding	MYCBP	chr1	38862964	38874105
ENSG00000274944.3	protein_coding	RP5-864K19.6	chr1	38864501	38881617
ENSG00000131233.9	protein_coding	GJA9	chr1	38874451	38881587
ENSG00000158315.9	protein_coding	RHBDL2	chr1	38885807	38941799
ENSG00000199963.1	snRNA	RNU6-605P	chr1	38926870	38926977
ENSG00000207466.1	misc_RNA	Y_RNA	chr1	38950825	38950925
ENSG00000235549.1	processed_pseudogene	EIF1P2	chr1	38958275	38958925
ENSG00000174574.14	protein_coding	AKIRIN1	chr1	38991223	39006059
ENSG00000168653.9	protein_coding	NDUFS5	chr1	39026318	39034636
ENSG00000127603.22	protein_coding	MACF1	chr1	39081316	39487177
ENSG00000206654.1	snRNA	RNU6-608P	chr1	39120940	39121043
ENSG00000222378.1	rRNA	RNA5SP44	chr1	39154164	39154296
ENSG00000270040.1	sense_intronic	RP11-416A14.1	chr1	39206512	39206957
ENSG00000226438.1	antisense	RP11-420K8.1	chr1	39249838	39257649
ENSG00000217897.2	processed_pseudogene	HSPE1P8	chr1	39304294	39304898
ENSG00000183682.7	protein_coding	BMP8A	chr1	39491646	39525935
ENSG00000237624.1	unprocessed_pseudogene	OXCT2P1	chr1	39514956	39516490
ENSG00000182109.6	antisense	RP11-69E11.4	chr1	39522280	39546187
ENSG00000243970.1	unprocessed_pseudogene	PPIEL	chr1	39531838	39558707
ENSG00000090621.12	protein_coding	PABPC4	chr1	39560816	39576790
ENSG00000228060.1	antisense	RP11-69E11.8	chr1	39565160	39573203
ENSG00000201457.1	snoRNA	SNORA55	chr1	39567374	39567508
ENSG00000163909.7	protein_coding	HEYL	chr1	39624153	39639945
ENSG00000225903.1	antisense	RP1-144F13.3	chr1	39633416	39633903
ENSG00000116981.3	protein_coding	NT5C1A	chr1	39659121	39672038
ENSG00000116983.11	protein_coding	HPCAL4	chr1	39678648	39691689
ENSG00000084072.15	protein_coding	PPIE	chr1	39692182	39763914
ENSG00000225333.6	processed_pseudogene	RP1-144F13.4	chr1	39718028	39718595
ENSG00000252413.1	snRNA	RNU7-121P	chr1	39723566	39723627
ENSG00000116985.9	protein_coding	BMP8B	chr1	39757182	39788861
ENSG00000198754.5	protein_coding	OXCT2	chr1	39769523	39771348
ENSG00000261798.1	antisense	RP1-118J21.25	chr1	39788976	39790171
ENSG00000229213.1	unprocessed_pseudogene	RP1-118J21.24	chr1	39795843	39795996
ENSG00000043514.14	protein_coding	TRIT1	chr1	39841022	39883511
ENSG00000202222.1	misc_RNA	Y_RNA	chr1	39881566	39881678
ENSG00000116990.10	protein_coding	MYCL	chr1	39895426	39902256
ENSG00000236546.1	antisense	RP1-118J21.5	chr1	39897745	39899098
ENSG00000207356.1	misc_RNA	Y_RNA	chr1	39944890	39944998
ENSG00000168389.16	protein_coding	MFSD2A	chr1	39955112	39969968
ENSG00000228477.1	processed_pseudogene	RP3-342P20.2	chr1	39962680	39963404
ENSG00000131236.15	protein_coding	CAP1	chr1	40040233	40072649
ENSG00000131238.15	protein_coding	PPT1	chr1	40072705	40097703
ENSG00000226745.2	processed_pseudogene	RP11-115D7.3	chr1	40132764	40133448
ENSG00000117000.8	protein_coding	RLF	chr1	40161373	40240921
ENSG00000207508.1	snRNA	RNU6-1237P	chr1	40177843	40177949
ENSG00000188800.5	protein_coding	TMCO2	chr1	40245947	40251691
ENSG00000259943.1	antisense	RP1-39G22.7	chr1	40256427	40257967
ENSG00000084073.7	protein_coding	ZMPSTE24	chr1	40258107	40294184
ENSG00000231296.1	processed_pseudogene	RP1-39G22.4	chr1	40262672	40262984
ENSG00000049089.12	protein_coding	COL9A2	chr1	40300487	40317816
ENSG00000227311.3	processed_pseudogene	RP1-228H13.1	chr1	40333078	40333557
ENSG00000084070.10	protein_coding	SMAP2	chr1	40344850	40423326
ENSG00000213172.3	processed_pseudogene	RP1-228H13.2	chr1	40364766	40365183
ENSG00000187801.13	protein_coding	ZFP69B	chr1	40450102	40463718
ENSG00000260920.2	sense_overlapping	RP1-228H13.5	chr1	40464319	40466767
ENSG00000279667.1	TEC	RP11-656D10.7	chr1	40473055	40474059
ENSG00000187815.8	protein_coding	ZFP69	chr1	40477215	40496343
ENSG00000238287.1	antisense	RP11-656D10.3	chr1	40493157	40508661
ENSG00000164002.10	protein_coding	EXO5	chr1	40508741	40516556
ENSG00000227278.1	antisense	RP11-656D10.5	chr1	40514461	40515057
ENSG00000238186.1	antisense	RP11-656D10.6	chr1	40515754	40517174
ENSG00000117010.14	protein_coding	ZNF684	chr1	40531561	40548169
ENSG00000236505.1	unprocessed_pseudogene	RP1-63P18.2	chr1	40563534	40563659
ENSG00000233910.1	processed_pseudogene	GTF2F2P2	chr1	40593633	40594353
ENSG00000117016.8	protein_coding	RIMS3	chr1	40620679	40665657
ENSG00000237899.1	lincRNA	RP4-739H11.3	chr1	40669089	40687588
ENSG00000272145.1	antisense	NFYC-AS1	chr1	40690380	40692066
ENSG00000066136.18	protein_coding	NFYC	chr1	40691570	40771603
ENSG00000198974.2	miRNA	MIR30E	chr1	40754351	40754463
ENSG00000207962.1	miRNA	MIR30C1	chr1	40757284	40757372
ENSG00000117013.13	protein_coding	KCNQ4	chr1	40784012	40840452
ENSG00000264582.2	misc_RNA	RN7SL326P	chr1	40804846	40805141
ENSG00000179862.6	protein_coding	CITED4	chr1	40861051	40862366
ENSG00000229528.1	antisense	RP5-1066H13.4	chr1	40863914	40876670
ENSG00000228940.1	unprocessed_pseudogene	RP11-348A7.1	chr1	40938104	40939763
ENSG00000273910.1	miRNA	AL391730.1	chr1	40939661	40939767
ENSG00000233118.2	processed_pseudogene	UBE2V1P8	chr1	40942251	40942515
ENSG00000171793.12	protein_coding	CTPS1	chr1	40979335	41012565
ENSG00000281712.1	miRNA	AL391730.2	chr1	40984853	40984919
ENSG00000281207.1	antisense	SLFNL1-AS1	chr1	41014590	41043890
ENSG00000171790.14	protein_coding	SLFNL1	chr1	41015597	41023237
ENSG00000010803.15	protein_coding	SCMH1	chr1	41027200	41242154
ENSG00000215893.3	processed_pseudogene	RP4-635E8.1	chr1	41098638	41099136
ENSG00000235358.1	lincRNA	RP11-399E6.1	chr1	41242373	41284861
ENSG00000213987.4	processed_pseudogene	RP11-399E6.2	chr1	41264550	41264862
ENSG00000281479.1	miRNA	AC093151.2	chr1	41332111	41332244
ENSG00000204060.5	protein_coding	FOXO6	chr1	41361922	41383590
ENSG00000229901.1	antisense	RP11-399E6.4	chr1	41375004	41375669
ENSG00000252563.1	rRNA	RNA5SP45	chr1	41466937	41467028
ENSG00000127129.8	protein_coding	EDN2	chr1	41478775	41484673
ENSG00000127124.12	protein_coding	HIVEP3	chr1	41506365	42035925
ENSG00000230881.1	antisense	RP11-486B10.3	chr1	41535443	41535868
ENSG00000230638.4	processed_pseudogene	RP11-486B10.4	chr1	41542069	41544310
ENSG00000264896.1	miRNA	AL451006.1	chr1	41759141	41759227
ENSG00000227538.1	processed_pseudogene	HNRNPFP1	chr1	42040597	42041729
ENSG00000228776.2	processed_pseudogene	RP11-319C21.1	chr1	42140635	42141391
ENSG00000044012.3	protein_coding	GUCA2B	chr1	42153421	42155824
ENSG00000197273.3	protein_coding	GUCA2A	chr1	42162691	42164718
ENSG00000198815.7	protein_coding	FOXJ3	chr1	42176539	42335877
ENSG00000227527.2	sense_overlapping	RP11-223A3.1	chr1	42335386	42338376
ENSG00000177181.13	protein_coding	RIMKLA	chr1	42380795	42422578
ENSG00000235002.1	processed_pseudogene	RP11-157D18.2	chr1	42412398	42412794
ENSG00000066185.11	protein_coding	ZMYND12	chr1	42430329	42456267
ENSG00000127125.8	protein_coding	PPCS	chr1	42456117	42473385
ENSG00000186409.13	protein_coding	CCDC30	chr1	42463330	42654664
ENSG00000230116.1	processed_pseudogene	RP11-163G10.2	chr1	42491739	42492493
ENSG00000236876.3	processed_pseudogene	TMSB4XP1	chr1	42500205	42500339
ENSG00000200254.1	snRNA	RNU6-536P	chr1	42569033	42569139
ENSG00000236180.2	processed_pseudogene	RP11-163G10.4	chr1	42570970	42571390
ENSG00000171960.9	protein_coding	PPIH	chr1	42658425	42676758
ENSG00000234917.2	lincRNA	RP5-994D16.3	chr1	42678735	42681659
ENSG00000065978.16	protein_coding	YBX1	chr1	42682427	42702349
ENSG00000164007.9	protein_coding	CLDN19	chr1	42733093	42740254
ENSG00000117385.14	protein_coding	P3H1	chr1	42746335	42767084
ENSG00000164008.12	protein_coding	C1orf50	chr1	42767269	42794493
ENSG00000228452.1	antisense	RP5-994D16.9	chr1	42775813	42776790
ENSG00000274386.3	lincRNA	RP5-994D16.11	chr1	42787990	42798230
ENSG00000177868.10	protein_coding	CCDC23	chr1	42807052	42817252
ENSG00000164010.12	protein_coding	ERMAP	chr1	42817124	42844989
ENSG00000228192.6	antisense	RP11-342M1.3	chr1	42834681	42846422
ENSG00000164011.16	protein_coding	ZNF691	chr1	42846573	42852477
ENSG00000233708.1	processed_pseudogene	RP11-342M1.7	chr1	42886597	42888767
ENSG00000237090.1	processed_pseudogene	RP11-342M1.6	chr1	42891094	42892430
ENSG00000225099.1	processed_pseudogene	ATP6V1E1P1	chr1	42903232	42903912
ENSG00000117394.18	protein_coding	SLC2A1	chr1	42925375	42959173
ENSG00000227533.4	lincRNA	SLC2A1-AS1	chr1	42959049	42983358
ENSG00000207256.1	snRNA	RNU6-880P	chr1	42991438	42991544
ENSG00000277513.1	processed_pseudogene	RP3-393B19.1	chr1	43104086	43104497
ENSG00000186973.9	protein_coding	FAM183A	chr1	43145153	43156396
ENSG00000117395.9	protein_coding	EBNA1BP2	chr1	43164175	43270936
ENSG00000243710.6	protein_coding	CFAP57	chr1	43172149	43254358
ENSG00000199240.1	rRNA	RNA5SP46	chr1	43196417	43196536
ENSG00000179178.9	protein_coding	TMEM125	chr1	43269994	43274002
ENSG00000253313.4	protein_coding	C1orf210	chr1	43281883	43285617
ENSG00000066056.12	protein_coding	TIE1	chr1	43300993	43323108
ENSG00000117400.13	protein_coding	MPL	chr1	43337807	43352772
ENSG00000234694.1	antisense	RP1-92O14.3	chr1	43354684	43358658
ENSG00000117399.12	protein_coding	CDC20	chr1	43358955	43363203
ENSG00000066322.11	protein_coding	ELOVL1	chr1	43363397	43368074
ENSG00000277622.1	miRNA	MIR6734	chr1	43364648	43364715
ENSG00000159479.15	protein_coding	MED8	chr1	43383917	43389808
ENSG00000229431.1	antisense	RP1-92O14.6	chr1	43385113	43389155
ENSG00000198198.12	protein_coding	SZT2	chr1	43389882	43452650
ENSG00000229372.1	antisense	SZT2-AS1	chr1	43447776	43448644
ENSG00000274975.1	miRNA	MIR6735	chr1	43448539	43448611
ENSG00000178922.15	protein_coding	HYI	chr1	43451003	43453989
ENSG00000229348.1	antisense	HYI-AS1	chr1	43453927	43456995
ENSG00000142949.15	protein_coding	PTPRF	chr1	43525187	43623666
ENSG00000066135.11	protein_coding	KDM4A	chr1	43650158	43705515
ENSG00000236200.4	antisense	KDM4A-AS1	chr1	43699765	43708138
ENSG00000126091.18	protein_coding	ST3GAL3	chr1	43705824	43931165
ENSG00000229444.1	antisense	RP11-184I16.4	chr1	43709392	43727343
ENSG00000233674.2	processed_pseudogene	RP11-184I16.3	chr1	43743471	43743741
ENSG00000224751.2	processed_pseudogene	SHMT1P1	chr1	43850300	43851611
ENSG00000117407.15	protein_coding	ARTN	chr1	43933320	43937241
ENSG00000237950.1	antisense	RP11-7O11.3	chr1	43944370	43946551
ENSG00000117408.9	protein_coding	IPO13	chr1	43946939	43968022
ENSG00000132768.12	protein_coding	DPH2	chr1	43970000	43973369
ENSG00000117410.12	protein_coding	ATP6V0B	chr1	43974487	43978295
ENSG00000117411.15	protein_coding	B4GALT2	chr1	43978943	43991170
ENSG00000159214.11	protein_coding	CCDC24	chr1	43991359	43996528
ENSG00000196517.10	protein_coding	SLC6A9	chr1	43991500	44031467
ENSG00000230615.5	lincRNA	RP5-1198O20.4	chr1	44030443	44115913
ENSG00000227163.2	processed_pseudogene	RP5-1198O20.5	chr1	44087958	44088477
ENSG00000271647.1	processed_pseudogene	KRT8P47	chr1	44103306	44104703
ENSG00000281534.1	miRNA	AL139220.1	chr1	44103945	44104079
ENSG00000239560.3	misc_RNA	RN7SL479P	chr1	44117098	44117397
ENSG00000171872.4	protein_coding	KLF17	chr1	44118850	44135140
ENSG00000233514.1	processed_pseudogene	RP11-570P14.1	chr1	44122153	44122512
ENSG00000239275.1	unprocessed_pseudogene	RP4-675G8.2	chr1	44137842	44138813
ENSG00000226804.4	processed_pseudogene	RP4-675G8.3	chr1	44150594	44151753
ENSG00000200171.1	misc_RNA	Y_RNA	chr1	44153385	44153480
ENSG00000238037.1	processed_pseudogene	OOSP1P1	chr1	44155028	44155301
ENSG00000227994.1	processed_pseudogene	RP5-891H21.1	chr1	44172506	44172719
ENSG00000271329.1	processed_pseudogene	RP5-891H21.5	chr1	44187943	44189049
ENSG00000178028.12	protein_coding	DMAP1	chr1	44213455	44220681
ENSG00000117419.13	protein_coding	ERI3	chr1	44221070	44355260
ENSG00000233602.1	sense_intronic	ERI3-IT1	chr1	44243408	44244273
ENSG00000252146.1	miRNA	AL390776.1	chr1	44333105	44333178
ENSG00000199385.1	snRNA	RNU6-369P	chr1	44390722	44390823
ENSG00000187147.16	protein_coding	RNF220	chr1	44405194	44651724
ENSG00000263381.1	miRNA	MIR5584	chr1	44545493	44545552
ENSG00000126106.12	protein_coding	TMEM53	chr1	44635238	44674555
ENSG00000198520.9	protein_coding	C1orf228	chr1	44674692	44725591
ENSG00000199377.1	snRNA	RNU5F-1	chr1	44721786	44721902
ENSG00000200169.1	snRNA	RNU5D-1	chr1	44731055	44731170
ENSG00000142945.11	protein_coding	KIF2C	chr1	44739818	44767767
ENSG00000225721.4	antisense	RP11-269F19.2	chr1	44759037	44775810
ENSG00000142937.10	protein_coding	RPS8	chr1	44775251	44778779
ENSG00000264294.1	snoRNA	SNORD55	chr1	44775864	44775943
ENSG00000200913.1	snoRNA	SNORD46	chr1	44776490	44776593
ENSG00000202031.1	snoRNA	SNORD38A	chr1	44777843	44777912
ENSG00000281859.1	snoRNA	SNORD38B	chr1	44778390	44778458
ENSG00000207421.1	snoRNA	SNORD38B	chr1	44778390	44778456
ENSG00000234093.3	processed_pseudogene	RPS15AP11	chr1	44780331	44780715
ENSG00000142959.4	protein_coding	BEST4	chr1	44783585	44787705
ENSG00000173846.11	protein_coding	PLK3	chr1	44800225	44805990
ENSG00000188396.3	protein_coding	TCTEX1D4	chr1	44805913	44806675
ENSG00000222009.7	protein_coding	BTBD19	chr1	44808482	44815585
ENSG00000117425.12	protein_coding	PTCH2	chr1	44819844	44843063
ENSG00000202444.1	snRNA	RNU5E-6P	chr1	44819883	44819997
ENSG00000226499.1	processed_pseudogene	RP5-882O7.1	chr1	44843921	44844082
ENSG00000070785.15	protein_coding	EIF2B3	chr1	44850522	44986722
ENSG00000266294.1	miRNA	AL136380.1	chr1	44913068	44913172
ENSG00000253039.1	rRNA	RNA5SP47	chr1	44932323	44932431
ENSG00000229815.1	processed_pseudogene	CCNB1IP1P1	chr1	44958557	44959395
ENSG00000232369.1	processed_pseudogene	RP5-882O7.4	chr1	44988234	44988725
ENSG00000268949.1	processed_pseudogene	MRPS17P1	chr1	44988705	44991834
ENSG00000126107.13	protein_coding	HECTD3	chr1	45002540	45011329
ENSG00000126088.11	protein_coding	UROD	chr1	45012147	45015575
ENSG00000162415.6	protein_coding	ZSWIM5	chr1	45016399	45306209
ENSG00000234315.1	processed_pseudogene	OSTCP5	chr1	45069977	45070429
ENSG00000221707.2	miRNA	AL592294.1	chr1	45232218	45232307
ENSG00000281912.1	lincRNA	LINC01144	chr1	45303910	45305619
ENSG00000186603.5	protein_coding	HPDL	chr1	45326905	45328533
ENSG00000132781.16	protein_coding	MUTYH	chr1	45329163	45340470
ENSG00000132773.10	protein_coding	TOE1	chr1	45339670	45343975
ENSG00000070759.15	protein_coding	TESK2	chr1	45343883	45491166
ENSG00000236872.1	processed_pseudogene	RP11-291L19.1	chr1	45415020	45415344
ENSG00000280670.1	protein_coding	CCDC163P	chr1	45493866	45500079
ENSG00000132763.13	protein_coding	MMACHC	chr1	45500053	45513382
ENSG00000117450.12	protein_coding	PRDX1	chr1	45511036	45523047
ENSG00000234379.1	unprocessed_pseudogene	HMGB1P48	chr1	45530927	45532139
ENSG00000117448.12	protein_coding	AKR1A1	chr1	45550543	45570049
ENSG00000281133.1	pseudogene	AL355480.3	chr1	45580892	45580996
ENSG00000280836.1	pseudogene	AL355480.1	chr1	45581219	45581321
ENSG00000132780.15	protein_coding	NASP	chr1	45583846	45618904
ENSG00000281112.1	pseudogene	AL355480.2	chr1	45592722	45592814
ENSG00000281825.1	pseudogene	AL355480.4	chr1	45605657	45605730
ENSG00000159588.13	protein_coding	CCDC17	chr1	45620044	45624057
ENSG00000159592.9	protein_coding	GPBP1L1	chr1	45627304	45688113
ENSG00000225447.1	processed_pseudogene	RPS15AP10	chr1	45645816	45646197
ENSG00000234329.1	processed_pseudogene	RP11-767N6.2	chr1	45651039	45651826
ENSG00000159596.6	protein_coding	TMEM69	chr1	45687214	45694443
ENSG00000197429.9	protein_coding	IPP	chr1	45694324	45750650
ENSG00000230896.1	sense_intronic	RP11-767N6.7	chr1	45694684	45697075
ENSG00000236111.5	processed_pseudogene	RP11-630I5.1	chr1	45781277	45781957
ENSG00000086015.19	protein_coding	MAST2	chr1	45786987	46036124
ENSG00000232467.2	processed_pseudogene	TMA16P2	chr1	45846994	45847594
ENSG00000117461.13	protein_coding	PIK3R3	chr1	46040140	46133036
ENSG00000278139.1	protein_coding	RP4-533D7.6	chr1	46043661	46176488
ENSG00000226957.1	antisense	RP4-533D7.4	chr1	46046818	46048368
ENSG00000233114.2	processed_pseudogene	RP4-533D7.3	chr1	46104950	46105175
ENSG00000227857.2	antisense	RP4-533D7.5	chr1	46134531	46139081
ENSG00000117472.8	protein_coding	TSPAN1	chr1	46175073	46185958
ENSG00000250719.1	protein_coding	RP11-322N21.2	chr1	46175486	46176478
ENSG00000281129.1	miRNA	AL672043.1	chr1	46178715	46178821
ENSG00000085998.12	protein_coding	POMGNT1	chr1	46188682	46220305
ENSG00000171357.5	protein_coding	LURAP1	chr1	46203334	46221261
ENSG00000085999.10	protein_coding	RAD54L	chr1	46247688	46278473
ENSG00000132128.15	protein_coding	LRRC41	chr1	46261196	46303608
ENSG00000173660.10	protein_coding	UQCRH	chr1	46303631	46316776
ENSG00000117481.9	protein_coding	NSUN4	chr1	46340177	46365152
ENSG00000225779.1	processed_pseudogene	RP4-603I14.3	chr1	46370586	46370955
ENSG00000117480.14	protein_coding	FAAH	chr1	46394265	46413848
ENSG00000232022.5	transcribed_unprocessed_pseudogene	FAAHP1	chr1	46432129	46445521
ENSG00000273854.1	miRNA	AL137797.1	chr1	46435525	46435607
ENSG00000224863.1	lincRNA	LINC01398	chr1	46446673	46449704
ENSG00000225667.1	lincRNA	LINC00505	chr1	46455823	46482475
ENSG00000197587.9	protein_coding	DMBX1	chr1	46506996	46514226
ENSG00000269956.1	antisense	MKNK1-AS1	chr1	46538696	46570255
ENSG00000162456.8	protein_coding	KNCN	chr1	46545644	46551527
ENSG00000079277.18	protein_coding	MKNK1	chr1	46557408	46616843
ENSG00000142961.13	protein_coding	MOB3C	chr1	46607715	46616891
ENSG00000123472.11	protein_coding	ATPAF1	chr1	46632737	46673867
ENSG00000233647.2	processed_pseudogene	NENFP1	chr1	46665910	46666375
ENSG00000186118.8	protein_coding	TEX38	chr1	46668855	46673594
ENSG00000228237.4	antisense	EFCAB14-AS1	chr1	46674036	46692098
ENSG00000159658.9	protein_coding	EFCAB14	chr1	46675159	46719064
ENSG00000236476.2	processed_pseudogene	RP11-8J9.5	chr1	46742329	46743133
ENSG00000142973.11	protein_coding	CYP4B1	chr1	46757838	46819413
ENSG00000154198.13	transcribed_unprocessed_pseudogene	CYP4Z2P	chr1	46843095	46900437
ENSG00000238145.2	processed_pseudogene	RP11-346M5.1	chr1	46891639	46892830
ENSG00000187048.11	protein_coding	CYP4A11	chr1	46929177	46941484
ENSG00000259832.1	unprocessed_pseudogene	CYP4A26P	chr1	46967679	46967874
ENSG00000261196.1	unprocessed_pseudogene	CYP4A43P	chr1	46994382	46994502
ENSG00000261593.1	unprocessed_pseudogene	CYP4A27P	chr1	47000898	47001087
ENSG00000261290.1	unprocessed_pseudogene	CYP4A44P	chr1	47002995	47003148
ENSG00000186377.7	protein_coding	CYP4X1	chr1	47023568	47050751
ENSG00000186160.4	protein_coding	CYP4Z1	chr1	47067488	47118319
ENSG00000225154.2	processed_pseudogene	RP11-184J23.2	chr1	47074778	47075979
ENSG00000225506.2	lincRNA	CYP4A22-AS1	chr1	47096653	47179271
ENSG00000162365.10	protein_coding	CYP4A22	chr1	47137435	47149741
ENSG00000225514.1	transcribed_processed_pseudogene	MTND1P34	chr1	47164510	47165920
ENSG00000224805.2	antisense	LINC00853	chr1	47179250	47180339
ENSG00000162366.6	protein_coding	PDZK1IP1	chr1	47183593	47191044
ENSG00000162367.10	protein_coding	TAL1	chr1	47216290	47232220
ENSG00000226252.1	antisense	RP1-18D14.7	chr1	47225797	47230750
ENSG00000123473.14	protein_coding	STIL	chr1	47250139	47314147
ENSG00000162368.12	protein_coding	CMPK1	chr1	47333797	47378839
ENSG00000225762.1	antisense	LINC01389	chr1	47380928	47408477
ENSG00000186790.5	protein_coding	FOXE3	chr1	47416072	47418052
ENSG00000237424.1	antisense	FOXD2-AS1	chr1	47432133	47434641
ENSG00000186564.5	protein_coding	FOXD2	chr1	47436017	47440691
ENSG00000271355.1	processed_pseudogene	RP4-666O22.3	chr1	47483698	47484162
ENSG00000229554.2	processed_pseudogene	RPL21P24	chr1	47497894	47498341
ENSG00000221346.1	miRNA	AL356458.1	chr1	47502504	47502639
ENSG00000227883.1	processed_pseudogene	ATP6V0E1P4	chr1	47550196	47550753
ENSG00000221447.1	miRNA	AL591415.1	chr1	47621093	47621177
ENSG00000227947.1	lincRNA	RP11-543D5.1	chr1	47688463	47703383
ENSG00000269113.3	protein_coding	TRABD2B	chr1	47760528	47996895
ENSG00000223814.1	lincRNA	RP11-543D5.2	chr1	47761132	47765547
ENSG00000225028.1	lincRNA	RP11-330M19.1	chr1	47818066	47820237
ENSG00000226133.4	lincRNA	RP4-683M8.2	chr1	48053545	48067201
ENSG00000231413.1	lincRNA	RP11-193P11.3	chr1	48078787	48082196
ENSG00000237180.1	processed_pseudogene	CYP46A4P	chr1	48089368	48089634
ENSG00000242267.5	unitary_pseudogene	SKINTL	chr1	48096092	48182428
ENSG00000279096.1	protein_coding	AL356289.1	chr1	48102068	48104707
ENSG00000223720.1	lincRNA	RP5-1024N4.2	chr1	48205965	48206843
ENSG00000117834.11	protein_coding	SLC5A9	chr1	48222685	48248644
ENSG00000272491.1	antisense	RP5-1024N4.4	chr1	48227888	48229561
ENSG00000279214.1	protein_coding	AL109659.1	chr1	48262230	48263179
ENSG00000132122.10	protein_coding	SPATA6	chr1	48295372	48472208
ENSG00000224986.2	processed_pseudogene	PPP1R8P1	chr1	48325080	48326123
ENSG00000206700.1	snRNA	RNU6-723P	chr1	48344209	48344315
ENSG00000235105.1	processed_pseudogene	RP11-329A14.1	chr1	48435967	48437223
ENSG00000223175.1	snRNA	RNU4-61P	chr1	48447936	48448042
ENSG00000232514.1	processed_pseudogene	RP11-329A14.2	chr1	48497263	48497736
ENSG00000186094.15	protein_coding	AGBL4	chr1	48532855	50023913
ENSG00000162373.11	protein_coding	BEND5	chr1	48727523	48776969
ENSG00000229846.1	antisense	RP11-141A19.1	chr1	49048316	49187585
ENSG00000230114.1	antisense	RP11-141A19.2	chr1	49257411	49269285
ENSG00000225623.1	sense_intronic	AGBL4-IT1	chr1	49374201	49472085
ENSG00000237478.2	processed_pseudogene	RP5-926E3.1	chr1	49691262	49691523
ENSG00000215887.5	unprocessed_pseudogene	ZNF859P	chr1	49841821	49846400
ENSG00000221746.1	miRNA	AL645730.1	chr1	49982215	49982295
ENSG00000279324.1	TEC	RP11-93G23.2	chr1	49994318	49996218
ENSG00000233595.2	processed_pseudogene	MTND2P29	chr1	50017092	50017503
ENSG00000162374.15	protein_coding	ELAVL4	chr1	50048014	50203786
ENSG00000230828.1	processed_pseudogene	RP11-492I2.1	chr1	50114937	50115282
ENSG00000237337.1	antisense	RP11-567C20.2	chr1	50174306	50175868
ENSG00000233407.1	antisense	RP11-567C20.3	chr1	50206084	50223127
ENSG00000234080.3	processed_pseudogene	RP11-183G22.1	chr1	50326131	50327007
ENSG00000229316.1	processed_pseudogene	HMGB1P45	chr1	50398825	50399773
ENSG00000225671.2	processed_pseudogene	FCF1P6	chr1	50405430	50406024
ENSG00000142700.10	protein_coding	DMRTA2	chr1	50417550	50423500
ENSG00000185104.18	protein_coding	FAF1	chr1	50437028	50960263
ENSG00000225767.1	antisense	RP5-850O15.3	chr1	50461469	50471150
ENSG00000280887.1	misc_RNA	Y_RNA	chr1	50499758	50499857
ENSG00000207194.1	snRNA	RNU6-1026P	chr1	50582404	50582511
ENSG00000230585.2	processed_pseudogene	PHBP12	chr1	50780340	50781150
ENSG00000237130.1	processed_pseudogene	MRPS6P2	chr1	50846468	50846837
ENSG00000123080.9	protein_coding	CDKN2C	chr1	50960745	50974633
ENSG00000265538.1	miRNA	MIR4421	chr1	51059837	51059905
ENSG00000275816.1	miRNA	MIR6500	chr1	51060018	51060103
ENSG00000204006.7	protein_coding	C1orf185	chr1	51102234	51148086
ENSG00000200262.1	misc_RNA	Y_RNA	chr1	51107222	51107331
ENSG00000213478.2	processed_pseudogene	CFL1P2	chr1	51157788	51158471
ENSG00000239101.1	miRNA	AL162430.1	chr1	51188463	51188551
ENSG00000203356.2	lincRNA	LINC01562	chr1	51195095	51235096
ENSG00000123091.4	protein_coding	RNF11	chr1	51236271	51273455
ENSG00000233406.5	processed_pseudogene	RP11-296A18.5	chr1	51250603	51251472
ENSG00000236434.2	antisense	RP11-296A18.6	chr1	51264916	51266074
ENSG00000085831.14	protein_coding	TTC39A	chr1	51287258	51345116
ENSG00000261664.4	antisense	TTC39A-AS1	chr1	51329654	51335324
ENSG00000085832.15	protein_coding	EPS15	chr1	51354263	51519328
ENSG00000232027.2	processed_pseudogene	RP11-275F13.3	chr1	51372270	51373224
ENSG00000206595.1	snRNA	RNU6-877P	chr1	51382308	51382414
ENSG00000238140.1	antisense	RP11-253A20.1	chr1	51461721	51463416
ENSG00000227070.1	antisense	RP11-191G24.1	chr1	51518309	51561629
ENSG00000252032.1	snRNA	RNU6-1281P	chr1	51538625	51538729
ENSG00000227742.1	unitary_pseudogene	CALR4P	chr1	51561866	51594897
ENSG00000117859.17	protein_coding	OSBPL9	chr1	51577179	51798427
ENSG00000236973.2	processed_pseudogene	GAPDHP51	chr1	51707138	51708137
ENSG00000232846.1	processed_pseudogene	SLC25A6P3	chr1	51709062	51709940
ENSG00000212624.1	snoRNA	SNORA26	chr1	51724775	51724896
ENSG00000078618.18	protein_coding	NRD1	chr1	51789191	51878937
ENSG00000266993.3	antisense	RP4-657D16.3	chr1	51793934	51799154
ENSG00000272175.1	antisense	RP4-657D16.6	chr1	51801028	51801307
ENSG00000212076.1	miRNA	MIR761	chr1	51836341	51836410
ENSG00000230604.2	processed_pseudogene	TSEN15P2	chr1	51859778	51860135
ENSG00000280742.1	miRNA	AL589663.1	chr1	51900920	51900971
ENSG00000169213.6	protein_coding	RAB3B	chr1	51907956	51990764
ENSG00000200839.1	rRNA	RNA5SP48	chr1	51973410	51973535
ENSG00000229032.1	processed_pseudogene	RP11-91A18.1	chr1	51980473	51980814
ENSG00000264613.2	misc_RNA	RN7SL290P	chr1	51995740	51996039
ENSG00000117862.10	protein_coding	TXNDC12	chr1	52020131	52056171
ENSG00000198841.3	protein_coding	KTI12	chr1	52032103	52033816
ENSG00000223390.1	antisense	RP11-91A18.4	chr1	52033391	52044279
ENSG00000228369.2	antisense	TXNDC12-AS1	chr1	52050918	52052683
ENSG00000134717.16	protein_coding	BTF3L4	chr1	52056125	52090716
ENSG00000157077.13	protein_coding	ZFYVE9	chr1	52142094	52346686
ENSG00000241745.3	misc_RNA	RN7SL788P	chr1	52150104	52150419
ENSG00000281172.1	miRNA	AL139156.1	chr1	52150329	52150412
ENSG00000228407.2	processed_pseudogene	RP4-800M22.1	chr1	52160261	52160600
ENSG00000223429.1	processed_pseudogene	RP4-800M22.2	chr1	52162186	52163026
ENSG00000224255.2	processed_pseudogene	PDCL3P6	chr1	52179848	52180553
ENSG00000236004.2	processed_pseudogene	RP4-800M22.4	chr1	52189916	52190309
ENSG00000237663.2	processed_pseudogene	DNAJC19P7	chr1	52252062	52252773
ENSG00000213735.2	processed_pseudogene	ANAPC10P1	chr1	52253621	52254176
ENSG00000154222.13	protein_coding	CC2D1B	chr1	52345723	52366193
ENSG00000272100.1	antisense	RP11-155O18.6	chr1	52353487	52353877
ENSG00000224680.4	processed_pseudogene	PLA2G12AP1	chr1	52368677	52369244
ENSG00000085840.11	protein_coding	ORC1	chr1	52372829	52404459
ENSG00000134748.12	protein_coding	PRPF38A	chr1	52404564	52420839
ENSG00000134744.12	protein_coding	ZCCHC11	chr1	52408282	52553487
ENSG00000272371.1	lincRNA	RP11-25O10.2	chr1	52554818	52555273
ENSG00000236290.1	processed_pseudogene	EEF1GP7	chr1	52573114	52573816
ENSG00000116157.5	protein_coding	GPX7	chr1	52602372	52609051
ENSG00000182183.13	protein_coding	FAM159A	chr1	52633344	52669683
ENSG00000162377.5	protein_coding	COA7	chr1	52684451	52698366
ENSG00000233664.1	processed_pseudogene	NDUFS5P3	chr1	52709122	52709442
ENSG00000239640.3	misc_RNA	RN7SL62P	chr1	52714399	52714695
ENSG00000162378.11	protein_coding	ZYG11B	chr1	52726467	52827342
ENSG00000252018.1	snRNA	RNU2-30P	chr1	52754322	52754462
ENSG00000228929.1	processed_pseudogene	RPS13P2	chr1	52772194	52772648
ENSG00000206627.1	snRNA	RNU6-969P	chr1	52805108	52805212
ENSG00000203995.8	protein_coding	ZYG11A	chr1	52842511	52894998
ENSG00000242391.2	antisense	RP4-631H13.2	chr1	52881216	52881730
ENSG00000121310.15	protein_coding	ECHDC2	chr1	52895910	52927212
ENSG00000230953.2	processed_pseudogene	RP4-631H13.6	chr1	52920422	52920596
ENSG00000231866.2	processed_pseudogene	RP4-631H13.4	chr1	52925249	52925423
ENSG00000116171.15	protein_coding	SCP2	chr1	52927229	53051703
ENSG00000264834.1	miRNA	MIR1273F	chr1	52928674	52928772
ENSG00000266188.1	miRNA	MIR5095	chr1	52934930	52935017
ENSG00000265815.1	miRNA	MIR1273G	chr1	52940314	52940413
ENSG00000237279.2	processed_pseudogene	RP4-631H13.5	chr1	52943536	52943930
ENSG00000236360.2	processed_pseudogene	RP11-334A14.2	chr1	52993201	52993702
ENSG00000226147.1	processed_pseudogene	TUBBP10	chr1	52994726	52996026
ENSG00000279054.1	protein_coding	AL445183.1	chr1	53053624	53054949
ENSG00000174348.12	protein_coding	PODN	chr1	53062052	53085502
ENSG00000232993.1	antisense	RP11-334A14.5	chr1	53069938	53085502
ENSG00000227644.2	processed_pseudogene	HIGD1AP11	chr1	53073110	53073389
ENSG00000162383.10	protein_coding	SLC1A7	chr1	53087179	53142632
ENSG00000235563.1	antisense	RP11-334A14.8	chr1	53114576	53118609
ENSG00000277397.1	unprocessed_pseudogene	RP5-1024G6.9	chr1	53180921	53186900
ENSG00000157184.5	protein_coding	CPT2	chr1	53196429	53214197
ENSG00000236723.2	antisense	RP5-1024G6.2	chr1	53209783	53213775
ENSG00000162384.12	protein_coding	C1orf123	chr1	53214099	53220617
ENSG00000259818.1	antisense	RP5-1024G6.7	chr1	53220663	53224253
ENSG00000162385.9	protein_coding	MAGOH	chr1	53226892	53238610
ENSG00000226754.1	antisense	RP5-1024G6.5	chr1	53238610	53242783
ENSG00000157193.13	protein_coding	LRP8	chr1	53242364	53328070
ENSG00000234578.1	antisense	RP4-784A16.1	chr1	53267935	53268601
ENSG00000228838.1	antisense	RP4-784A16.2	chr1	53288024	53289706
ENSG00000225030.1	sense_intronic	RP4-784A16.3	chr1	53291791	53292138
ENSG00000232762.1	antisense	RP4-784A16.4	chr1	53304536	53307462
ENSG00000225675.2	lincRNA	RP4-784A16.5	chr1	53328233	53336509
ENSG00000226938.1	lincRNA	RP11-117D22.1	chr1	53348488	53349233
ENSG00000230138.1	lincRNA	RP11-117D22.2	chr1	53366668	53368245
ENSG00000236253.6	transcribed_processed_pseudogene	SLC25A3P1	chr1	53413149	53440020
ENSG00000143006.7	protein_coding	DMRTB1	chr1	53459399	53467488
ENSG00000174332.4	protein_coding	GLIS1	chr1	53506237	53738106
ENSG00000239007.1	snRNA	RNU7-95P	chr1	53688749	53688812
ENSG00000058804.11	protein_coding	NDC1	chr1	53765460	53838860
ENSG00000201003.1	snoRNA	SNORA58	chr1	53771018	53771153
ENSG00000229687.2	processed_pseudogene	RP4-654H19.2	chr1	53841547	53841832
ENSG00000058799.12	protein_coding	YIPF1	chr1	53851719	53889834
ENSG00000211452.9	protein_coding	DIO1	chr1	53891239	53911086
ENSG00000081870.10	protein_coding	HSPB11	chr1	53916574	53945929
ENSG00000116212.13	protein_coding	LRRC42	chr1	53946077	53968168
ENSG00000219102.3	processed_pseudogene	HNRNPA3P12	chr1	53974969	53976031
ENSG00000203985.9	protein_coding	LDLRAD1	chr1	54007299	54018186
ENSG00000116209.10	protein_coding	TMEM59	chr1	54026681	54053504
ENSG00000280378.1	TEC	RP4-758J24.6	chr1	54033126	54034880
ENSG00000116205.9	protein_coding	TCEANC2	chr1	54053587	54112519
ENSG00000264208.1	miRNA	MIR4781	chr1	54054079	54054154
ENSG00000225183.1	processed_pseudogene	RP4-758J24.4	chr1	54089856	54090093
ENSG00000279049.1	pseudogene	AL353898.1	chr1	54099968	54100224
ENSG00000157211.10	protein_coding	CDCP2	chr1	54133074	54153770
ENSG00000280425.1	TEC	RP11-446E24.3	chr1	54138373	54142980
ENSG00000256407.1	protein_coding	RP11-446E24.4	chr1	54141224	54200073
ENSG00000215883.8	protein_coding	CYB5RL	chr1	54172336	54200036
ENSG00000116221.14	protein_coding	MRPL37	chr1	54184041	54225464
ENSG00000157216.14	protein_coding	SSBP3	chr1	54225432	54413479
ENSG00000198711.5	antisense	SSBP3-AS1	chr1	54236440	54239063
ENSG00000225632.1	antisense	RP5-997D24.3	chr1	54285405	54287371
ENSG00000232245.1	lincRNA	RP4-705F19.1	chr1	54416256	54420860
ENSG00000281315.1	miRNA	AC099796.2	chr1	54481504	54481566
ENSG00000265404.1	miRNA	AC099796.1	chr1	54504668	54504770
ENSG00000235741.1	lincRNA	RP5-866L20.1	chr1	54516412	54517259
ENSG00000237173.1	processed_pseudogene	RP5-866L20.2	chr1	54524824	54524931
ENSG00000227453.1	processed_pseudogene	HNRNPA1P63	chr1	54536796	54537758
ENSG00000162390.16	protein_coding	ACOT11	chr1	54542257	54639192
ENSG00000162391.10	protein_coding	FAM151A	chr1	54609182	54623556
ENSG00000230728.1	sense_overlapping	RP11-240D10.4	chr1	54621477	54628438
ENSG00000184313.18	protein_coding	MROH7	chr1	54641754	54710266
ENSG00000271723.4	protein_coding	MROH7-TTC4	chr1	54641786	54742308
ENSG00000243725.5	protein_coding	TTC4	chr1	54715822	54742657
ENSG00000162396.5	protein_coding	PARS2	chr1	54756898	54764514
ENSG00000006555.9	protein_coding	TTC22	chr1	54779712	54801267
ENSG00000237453.1	antisense	RP11-67L3.2	chr1	54792885	54794905
ENSG00000162398.10	protein_coding	C1orf177	chr1	54806063	54842252
ENSG00000116133.10	protein_coding	DHCR24	chr1	54849633	54887218
ENSG00000242396.1	antisense	RP11-67L3.5	chr1	54886875	54888001
ENSG00000233203.5	antisense	RP11-67L3.4	chr1	54887563	54888850
ENSG00000143001.4	protein_coding	TMEM61	chr1	54980792	54992293
ENSG00000233271.1	antisense	RP11-12C17.2	chr1	54980950	54992274
ENSG00000162399.6	protein_coding	BSND	chr1	54998933	55010883
ENSG00000169174.10	protein_coding	PCSK9	chr1	55039548	55064852
ENSG00000162402.11	protein_coding	USP24	chr1	55066359	55215113
ENSG00000231090.1	lincRNA	RP11-101C11.1	chr1	55217861	55234177
ENSG00000231095.1	processed_pseudogene	GYG1P3	chr1	55222379	55223372
ENSG00000265822.1	miRNA	MIR4422	chr1	55225641	55225723
ENSG00000231900.3	processed_pseudogene	GOT2P1	chr1	55367466	55368774
ENSG00000232198.2	processed_pseudogene	RP4-633H17.2	chr1	55372710	55373316
ENSG00000199831.1	misc_RNA	RN7SKP291	chr1	55376526	55376852
ENSG00000252162.1	snRNA	RNU6-830P	chr1	55398514	55398620
ENSG00000272051.1	misc_RNA	Y_RNA	chr1	55484871	55484972
ENSG00000234810.1	lincRNA	RP11-466L17.1	chr1	55581037	55735002
ENSG00000233147.1	lincRNA	RP11-90C4.1	chr1	55823807	55868248
ENSG00000230250.1	lincRNA	RP11-90C4.2	chr1	55915609	55944963
ENSG00000227104.3	transcribed_unprocessed_pseudogene	PIGQP1	chr1	55938714	55939280
ENSG00000233079.1	lincRNA	RP11-90C4.3	chr1	55945087	55950119
ENSG00000235612.1	lincRNA	RP1-158P9.1	chr1	56145721	56155224
ENSG00000229871.1	processed_pseudogene	RP4-710M16.1	chr1	56207567	56208456
ENSG00000260971.3	lincRNA	RP11-504A18.1	chr1	56248294	56258571
ENSG00000223307.2	miRNA	AC119674.1	chr1	56377333	56377418
ENSG00000223956.1	lincRNA	RP4-710M16.2	chr1	56414963	56415966
ENSG00000162407.8	protein_coding	PPAP2B	chr1	56494747	56645301
ENSG00000236776.1	processed_pseudogene	RPL21P23	chr1	56538452	56538911
ENSG00000224980.1	processed_pseudogene	RP11-377K22.3	chr1	56585612	56586242
ENSG00000225475.1	processed_pseudogene	RP11-377K22.2	chr1	56619409	56619549
ENSG00000162409.9	protein_coding	PRKAA2	chr1	56645322	56715335
ENSG00000187889.11	protein_coding	C1orf168	chr1	56718804	56819696
ENSG00000229913.1	antisense	RP11-378I13.1	chr1	56823679	56826920
ENSG00000157131.10	protein_coding	C8A	chr1	56854806	56918221
ENSG00000021852.11	protein_coding	C8B	chr1	56929210	56966140
ENSG00000236341.1	antisense	RP5-1103B4.3	chr1	56963886	56996757
ENSG00000221591.1	miRNA	AL161740.1	chr1	56966280	56966362
ENSG00000173406.14	protein_coding	DAB1	chr1	56994778	58546734
ENSG00000227935.1	lincRNA	RP6-102O10.1	chr1	57386576	57387450
ENSG00000236888.1	processed_pseudogene	RPS20P5	chr1	57605847	57606206
ENSG00000238773.1	miRNA	AL137855.1	chr1	57757084	57757176
ENSG00000226759.6	antisense	DAB1-AS1	chr1	57860532	57880905
ENSG00000229887.3	unprocessed_pseudogene	HNRNPA1P6	chr1	58048175	58049291
ENSG00000223416.3	processed_pseudogene	RPS26P15	chr1	58056133	58056480
ENSG00000235038.1	lincRNA	RP11-393I23.4	chr1	58060139	58080274
ENSG00000230546.1	unprocessed_pseudogene	RP11-393I23.3	chr1	58084419	58084559
ENSG00000233216.1	processed_pseudogene	RP11-414C16.1	chr1	58228682	58229003
ENSG00000162600.10	protein_coding	OMA1	chr1	58415384	58546802
ENSG00000270209.1	processed_pseudogene	RP4-592A1.4	chr1	58552913	58553333
ENSG00000264128.2	misc_RNA	RN7SL713P	chr1	58565631	58565932
ENSG00000184292.6	protein_coding	TACSTD2	chr1	58575423	58577773
ENSG00000185839.3	processed_pseudogene	RP4-592A1.2	chr1	58630841	58631530
ENSG00000162601.8	protein_coding	MYSM1	chr1	58654739	58700092
ENSG00000264081.1	miRNA	AL136985.1	chr1	58764849	58764935
ENSG00000177606.6	protein_coding	JUN	chr1	58780788	58784327
ENSG00000234807.5	lincRNA	LINC01135	chr1	58785160	58899594
ENSG00000272226.1	lincRNA	RP11-63G10.3	chr1	58812808	58813342
ENSG00000231740.1	lincRNA	RP11-63G10.2	chr1	58838448	58851254
ENSG00000232453.4	lincRNA	RP4-794H19.1	chr1	58882868	58896703
ENSG00000228121.1	processed_pseudogene	PHBP3	chr1	58999676	59000494
ENSG00000230812.4	lincRNA	LINC01358	chr1	59020387	59044614
ENSG00000241042.1	lincRNA	RP11-145M4.1	chr1	59054397	59056049
ENSG00000235215.2	lincRNA	RP11-145M4.2	chr1	59055999	59078116
ENSG00000237352.2	lincRNA	RP11-145M4.3	chr1	59056643	59088195
ENSG00000224609.5	processed_transcript	HSD52	chr1	59131936	59208121
ENSG00000281041.1	lincRNA	RP11-470E16.2	chr1	59132473	59240555
ENSG00000270457.1	lincRNA	RP11-467C18.1	chr1	59289303	59289640
ENSG00000172456.15	protein_coding	FGGY	chr1	59296638	59767675
ENSG00000266150.1	miRNA	MIR4711	chr1	59733227	59733296
ENSG00000226883.1	antisense	RP4-782L23.2	chr1	59754747	59789182
ENSG00000231816.1	lincRNA	RP4-782L23.1	chr1	59772795	59788848
ENSG00000134709.9	protein_coding	HOOK1	chr1	59814786	59876378
ENSG00000134716.8	protein_coding	CYP2J2	chr1	59893308	59926790
ENSG00000265535.2	misc_RNA	RN7SL475P	chr1	59974757	59975054
ENSG00000162598.12	protein_coding	C1orf87	chr1	59987269	60073770
ENSG00000229332.2	processed_pseudogene	PGBD4P8	chr1	60097415	60097976
ENSG00000238242.1	lincRNA	RP11-575B7.3	chr1	60114875	60149679
ENSG00000226476.2	lincRNA	RP11-776H12.1	chr1	60540249	60640491
ENSG00000231252.1	lincRNA	RP11-436K8.1	chr1	60659631	60825584
ENSG00000162599.14	protein_coding	NFIA	chr1	60865259	61462793
ENSG00000280760.1	miRNA	AL355795.1	chr1	60915050	60915188
ENSG00000237928.4	antisense	NFIA-AS2	chr1	60940239	60970776
ENSG00000270742.1	sense_intronic	RP4-802A10.1	chr1	61124733	61125202
ENSG00000237853.5	processed_transcript	NFIA-AS1	chr1	61248945	61253510
ENSG00000264551.1	miRNA	AC099791.1	chr1	61629031	61629121
ENSG00000223920.2	processed_pseudogene	RP11-430G17.1	chr1	61654194	61654908
ENSG00000162604.11	protein_coding	TM2D1	chr1	61681046	61725423
ENSG00000271200.1	lincRNA	RP11-430G17.3	chr1	61741998	61742424
ENSG00000132849.17	protein_coding	INADL	chr1	61742477	62163920
ENSG00000200575.1	snRNA	RNU6-414P	chr1	61816419	61816522
ENSG00000212360.1	snRNA	RNU6-1177P	chr1	61852499	61852602
ENSG00000236646.1	processed_pseudogene	LAMTOR5P1	chr1	62038842	62039111
ENSG00000242860.3	misc_RNA	RN7SL180P	chr1	62072448	62072741
ENSG00000263908.1	miRNA	MIR3116-1	chr1	62078786	62078859
ENSG00000234204.1	processed_pseudogene	PIGPP2	chr1	62189131	62189953
ENSG00000234088.1	processed_pseudogene	RPS15AP7	chr1	62190522	62190926
ENSG00000240563.1	protein_coding	L1TD1	chr1	62194831	62212328
ENSG00000237227.1	processed_pseudogene	RP5-1155K23.4	chr1	62208136	62208442
ENSG00000200174.1	misc_RNA	Y_RNA	chr1	62211557	62211666
ENSG00000132854.17	protein_coding	KANK4	chr1	62236979	62319414
ENSG00000201153.1	snRNA	RNU6-371P	chr1	62298149	62298256
ENSG00000162607.11	protein_coding	USP1	chr1	62436297	62451804
ENSG00000116641.14	protein_coding	DOCK7	chr1	62454728	62688368
ENSG00000270549.1	processed_pseudogene	RP11-293K19.1	chr1	62530636	62530873
ENSG00000132855.4	protein_coding	ANGPTL3	chr1	62597487	62606159
ENSG00000278967.1	TEC	RP5-849H19.3	chr1	62607766	62609584
ENSG00000213703.2	processed_pseudogene	RP5-849H19.2	chr1	62641122	62641667
ENSG00000235545.1	antisense	RP11-230B22.1	chr1	62688482	62710694
ENSG00000125703.13	protein_coding	ATG4C	chr1	62784135	62865513
ENSG00000234318.1	lincRNA	RP4-771M4.3	chr1	62896009	62901639
ENSG00000237163.1	processed_pseudogene	RP4-771M4.2	chr1	62905180	62905482
ENSG00000229537.4	lincRNA	RP11-5P4.1	chr1	63000497	63012471
ENSG00000227485.1	lincRNA	RP11-5P4.2	chr1	63024207	63025658
ENSG00000229225.1	lincRNA	RP11-5P4.3	chr1	63078081	63079031
ENSG00000203605.3	lincRNA	RP11-335E6.2	chr1	63139250	63163153
ENSG00000271593.1	lincRNA	RP11-335E6.4	chr1	63159083	63162636
ENSG00000252259.1	rRNA	RNA5SP49	chr1	63186336	63186450
ENSG00000224209.5	lincRNA	LINC00466	chr1	63189989	63317231
ENSG00000228734.2	lincRNA	RP11-335E6.3	chr1	63249920	63251771
ENSG00000223683.1	processed_pseudogene	AL138935.1	chr1	63262113	63262707
ENSG00000230798.4	antisense	FOXD3-AS1	chr1	63320884	63324441
ENSG00000187140.5	protein_coding	FOXD3	chr1	63323041	63325126
ENSG00000275836.1	miRNA	MIR6068	chr1	63326925	63326984
ENSG00000252784.1	misc_RNA	Y_RNA	chr1	63338263	63338372
ENSG00000236674.1	processed_pseudogene	RP4-792G4.3	chr1	63359823	63361179
ENSG00000088035.14	protein_coding	ALG6	chr1	63367590	63438562
ENSG00000142856.15	protein_coding	ITGB3BP	chr1	63440770	63593721
ENSG00000203965.11	protein_coding	EFCAB7	chr1	63523372	63572693
ENSG00000264271.2	misc_RNA	RN7SL488P	chr1	63529613	63529898
ENSG00000251720.1	snRNA	RNU7-123P	chr1	63536711	63536770
ENSG00000116652.6	sense_intronic	DLEU2L	chr1	63547082	63550636
ENSG00000276884.1	misc_RNA	DLEU2_6	chr1	63548977	63549112
ENSG00000278287.1	misc_RNA	DLEU2_5	chr1	63549133	63549216
ENSG00000277565.1	misc_RNA	DLEU2_4	chr1	63549227	63549284
ENSG00000275823.1	misc_RNA	DLEU2_3	chr1	63549294	63549366
ENSG00000277689.1	misc_RNA	DLEU2_2	chr1	63549374	63549463
ENSG00000274199.1	misc_RNA	DLEU2_1	chr1	63549489	63549608
ENSG00000079739.14	protein_coding	PGM1	chr1	63593276	63660245
ENSG00000244256.3	misc_RNA	RN7SL130P	chr1	63655743	63656047
ENSG00000185483.10	protein_coding	ROR1	chr1	63774022	64181498
ENSG00000177452.7	processed_pseudogene	RP4-597J3.1	chr1	63788721	63789304
ENSG00000228056.3	processed_pseudogene	CFL1P3	chr1	63843196	63843685
ENSG00000207190.1	snRNA	RNU6-809P	chr1	64028894	64029000
ENSG00000200508.1	misc_RNA	Y_RNA	chr1	64066640	64066741
ENSG00000223949.5	antisense	ROR1-AS1	chr1	64094442	64171297
ENSG00000177414.12	protein_coding	UBE2U	chr1	64203627	64267368
ENSG00000238653.1	snRNA	RNU7-62P	chr1	64384398	64384459
ENSG00000158966.12	protein_coding	CACHD1	chr1	64470792	64693058
ENSG00000264470.1	miRNA	MIR4794	chr1	64579847	64579923
ENSG00000162437.13	protein_coding	RAVER2	chr1	64745095	64833232
ENSG00000162434.10	protein_coding	JAK1	chr1	64833229	64966504
ENSG00000234784.2	processed_pseudogene	RP11-182I10.1	chr1	64918443	64918683
ENSG00000233877.2	processed_pseudogene	RP11-182I10.2	chr1	64941979	64942365
ENSG00000226891.5	lincRNA	LINC01359	chr1	64972225	65002476
ENSG00000185031.6	processed_pseudogene	SLC2A3P2	chr1	64984608	64986087
ENSG00000272506.1	lincRNA	RP4-535B20.4	chr1	65003470	65004087
ENSG00000212257.1	snRNA	RNU6-1176P	chr1	65022968	65023074
ENSG00000265996.1	miRNA	MIR3671	chr1	65057755	65057842
ENSG00000199135.1	miRNA	MIR101-1	chr1	65058434	65058508
ENSG00000231485.1	lincRNA	RP4-535B20.1	chr1	65066627	65067737
ENSG00000235804.2	processed_pseudogene	RP4-535B20.2	chr1	65077413	65078131
ENSG00000234496.2	processed_pseudogene	MRPS21P1	chr1	65092392	65092614
ENSG00000162433.13	protein_coding	AK4	chr1	65147549	65232145
ENSG00000231622.1	processed_pseudogene	RP4-700A9.1	chr1	65154480	65154650
ENSG00000116675.14	protein_coding	DNAJC6	chr1	65248219	65415869
ENSG00000229294.1	antisense	RP5-1044H5.1	chr1	65279456	65306521
ENSG00000234144.1	processed_pseudogene	COX6CP13	chr1	65298755	65298980
ENSG00000222624.1	snRNA	RNU2-15P	chr1	65415816	65416006
ENSG00000213625.7	protein_coding	LEPROT	chr1	65420587	65436007
ENSG00000116678.17	protein_coding	LEPR	chr1	65420652	65641559
ENSG00000237852.1	sense_intronic	RP4-630A11.3	chr1	65486406	65494188
ENSG00000224570.1	processed_pseudogene	RP11-430H12.2	chr1	65576129	65578380
ENSG00000239319.3	misc_RNA	RN7SL854P	chr1	65761058	65761352
ENSG00000184588.16	protein_coding	PDE4B	chr1	65792514	66374579
ENSG00000227466.1	antisense	RP11-397C12.1	chr1	66042500	66050718
ENSG00000223152.1	snRNA	RNU4-88P	chr1	66094461	66094546
ENSG00000118473.20	protein_coding	SGIP1	chr1	66533383	66748299
ENSG00000264720.2	miRNA	AL139147.1	chr1	66628415	66628525
ENSG00000248458.2	antisense	RP4-598P13.1	chr1	66665864	66677027
ENSG00000221655.2	miRNA	AL354978.1	chr1	66730967	66731058
ENSG00000152760.8	protein_coding	TCTEX1D1	chr1	66752459	66778787
ENSG00000172410.4	protein_coding	INSL5	chr1	66797741	66801256
ENSG00000152763.15	protein_coding	WDR78	chr1	66812885	66924887
ENSG00000231080.1	antisense	RP11-342H21.2	chr1	66826942	66828558
ENSG00000198160.13	protein_coding	MIER1	chr1	66924895	66988619
ENSG00000116704.7	protein_coding	SLC35D1	chr1	66999332	67054099
ENSG00000203963.10	protein_coding	C1orf141	chr1	67092165	67231853
ENSG00000252433.1	snoRNA	SNORA31	chr1	67102645	67102779
ENSG00000275678.1	sense_intronic	RP4-547N15.3	chr1	67121605	67123956
ENSG00000162594.13	protein_coding	IL23R	chr1	67166400	67259979
ENSG00000253074.1	snRNA	RNU6-586P	chr1	67196140	67196243
ENSG00000221733.1	miRNA	AL109843.1	chr1	67239440	67239527
ENSG00000252116.1	snRNA	RNU4ATAC4P	chr1	67267601	67267726
ENSG00000228523.1	processed_pseudogene	RP11-131O15.2	chr1	67278052	67278779
ENSG00000081985.9	protein_coding	IL12RB2	chr1	67307364	67396900
ENSG00000281152.1	protein_coding	IL12RB2	chr1	67320369	67395580
ENSG00000142864.13	protein_coding	SERBP1	chr1	67407810	67430415
ENSG00000223263.1	snRNA	RNU6-387P	chr1	67417214	67417318
ENSG00000235200.1	lincRNA	RP4-763G1.2	chr1	67529630	67532329
ENSG00000207504.1	snRNA	RNU6-1031P	chr1	67541127	67541233
ENSG00000238139.2	processed_pseudogene	RP11-393N21.1	chr1	67561073	67561446
ENSG00000242482.3	misc_RNA	RN7SL392P	chr1	67656831	67657129
ENSG00000232048.2	processed_pseudogene	HNRNPCP9	chr1	67660155	67661013
ENSG00000116717.10	protein_coding	GADD45A	chr1	67685061	67688338
ENSG00000172380.5	protein_coding	GNG12	chr1	67701466	67833467
ENSG00000238778.1	snRNA	RNU7-80P	chr1	67772593	67772653
ENSG00000232284.6	antisense	GNG12-AS1	chr1	67832303	68202987
ENSG00000235055.3	processed_pseudogene	RP4-609E1.2	chr1	68043330	68044233
ENSG00000162595.4	protein_coding	DIRAS3	chr1	68045962	68051631
ENSG00000228431.1	processed_pseudogene	ARL5AP3	chr1	68049360	68049745
ENSG00000263542.1	miRNA	AL157407.1	chr1	68058177	68058262
ENSG00000116729.12	protein_coding	WLS	chr1	68098473	68233120
ENSG00000234383.1	processed_pseudogene	CTBP2P8	chr1	68161761	68163090
ENSG00000221203.1	miRNA	MIR1262	chr1	68183518	68183610
ENSG00000229133.1	processed_pseudogene	RPS7P4	chr1	68242474	68243055
ENSG00000225242.2	processed_pseudogene	COX6B1P7	chr1	68282388	68282622
ENSG00000237622.1	processed_pseudogene	TCEB1P18	chr1	68375327	68375663
ENSG00000229440.1	processed_pseudogene	RP5-1033K19.2	chr1	68381441	68381657
ENSG00000116745.6	protein_coding	RPE65	chr1	68428822	68449959
ENSG00000024526.15	protein_coding	DEPDC1	chr1	68474152	68497221
ENSG00000233589.1	antisense	RP4-694A7.2	chr1	68479129	68483539
ENSG00000234264.1	antisense	DEPDC1-AS1	chr1	68496676	68538627
ENSG00000225167.1	processed_pseudogene	TXNP2	chr1	68514375	68514669
ENSG00000223883.1	lincRNA	RP11-424D14.1	chr1	69055898	69185003
ENSG00000235446.1	lincRNA	RP11-74K19.1	chr1	69243372	69249423
ENSG00000229639.1	lincRNA	RP3-380B4.1	chr1	69433255	69435409
ENSG00000033122.17	protein_coding	LRRC7	chr1	69568398	70151945
ENSG00000270615.1	processed_pseudogene	SGOL1P1	chr1	69606855	69608301
ENSG00000240692.3	misc_RNA	RN7SL538P	chr1	69879592	69879895
ENSG00000229359.2	transcribed_processed_pseudogene	PIN1P1	chr1	69919322	69920317
ENSG00000237919.4	antisense	RP11-181B18.1	chr1	70013982	70031222
ENSG00000066557.5	protein_coding	LRRC40	chr1	70144805	70205620
ENSG00000244389.3	misc_RNA	RN7SL242P	chr1	70180144	70180440
ENSG00000116754.12	protein_coding	SRSF11	chr1	70205682	70253052
ENSG00000228988.1	antisense	RP4-677H15.4	chr1	70218589	70221023
ENSG00000118454.11	protein_coding	ANKRD13C	chr1	70260588	70354734
ENSG00000197568.12	protein_coding	HHLA3	chr1	70354805	70385339
ENSG00000226088.1	antisense	RP11-180O5.2	chr1	70359562	70360437
ENSG00000279230.1	protein_coding	AL158839.1	chr1	70363780	70366135
ENSG00000116761.10	protein_coding	CTH	chr1	70411218	70439851
ENSG00000278636.1	misc_RNA	Metazoa_SRP	chr1	70430896	70431178
ENSG00000271992.1	lincRNA	RP11-42O15.3	chr1	70445071	70445536
ENSG00000233020.1	processed_pseudogene	RP11-42O15.2	chr1	70530526	70531492
ENSG00000237033.2	processed_pseudogene	CASP3P1	chr1	70660657	70661265
ENSG00000229051.1	lincRNA	RP5-952N6.1	chr1	70706453	70786468
ENSG00000226208.1	lincRNA	RP11-99H8.1	chr1	70715933	70720289
ENSG00000050628.19	protein_coding	PTGER3	chr1	70852353	71047808
ENSG00000235782.1	antisense	RP3-333A15.1	chr1	70947379	70951493
ENSG00000269933.1	sense_intronic	RP3-333A15.2	chr1	71005854	71006502
ENSG00000235079.1	antisense	ZRANB2-AS1	chr1	71048855	71067184
ENSG00000132485.11	protein_coding	ZRANB2	chr1	71063291	71081297
ENSG00000207721.1	miRNA	MIR186	chr1	71067631	71067716
ENSG00000229956.8	processed_transcript	ZRANB2-AS2	chr1	71081324	71489976
ENSG00000264239.1	miRNA	AL360297.1	chr1	71141975	71142068
ENSG00000237726.1	lincRNA	RP11-386O9.2	chr1	71250999	71252119
ENSG00000226324.1	processed_pseudogene	RP11-115M14.1	chr1	71367054	71367303
ENSG00000172260.12	protein_coding	NEGR1	chr1	71395940	72282734
ENSG00000231985.1	antisense	RP11-82L20.1	chr1	71570956	71573558
ENSG00000271618.1	processed_pseudogene	RP11-175G14.2	chr1	71738173	71738354
ENSG00000228853.1	sense_intronic	NEGR1-IT1	chr1	71794232	71837012
ENSG00000233994.2	processed_pseudogene	GDI2P2	chr1	72274552	72275159
ENSG00000227207.2	processed_pseudogene	RPL31P12	chr1	72301472	72301829
ENSG00000212366.1	snRNA	RNU6-1246P	chr1	72717663	72717769
ENSG00000225087.1	lincRNA	RP4-660H19.1	chr1	72748921	72899140
ENSG00000227016.2	lincRNA	RP11-262K1.1	chr1	72765031	72780291
ENSG00000280317.1	TEC	RP11-25L19.1	chr1	72979014	72979314
ENSG00000229636.2	processed_pseudogene	KRT8P21	chr1	73104792	73106282
ENSG00000251825.1	misc_RNA	RN7SKP19	chr1	73191604	73191855
ENSG00000233973.4	lincRNA	LINC01360	chr1	73306170	73355251
ENSG00000223479.3	lincRNA	RP4-788P17.1	chr1	73635216	73715214
ENSG00000200601.1	rRNA	RNA5SP50	chr1	73749517	73749623
ENSG00000252005.2	snRNA	RNU4ATAC8P	chr1	73883714	73883822
ENSG00000162620.14	protein_coding	LRRIQ3	chr1	74026015	74198187
ENSG00000254685.5	protein_coding	FPGT	chr1	74198212	74234086
ENSG00000259030.5	protein_coding	FPGT-TNNI3K	chr1	74198235	74543982
ENSG00000116783.13	protein_coding	TNNI3K	chr1	74235401	74544428
ENSG00000237324.3	antisense	RP11-439H8.4	chr1	74341579	74378802
ENSG00000233894.1	antisense	RP4-650F12.2	chr1	74468195	74469543
[truncated: 58,485 more rows]
