# Supplementary material for: Identification and validation of a prognostic signature related to hypoxic tumor microenvironment in cervical cancer
Source: PLoS One. 2022 Jun 3;17(6):e0269462. doi: 10.1371/journal.pone.0269462 (PMC9165826; doi:10.1371/journal.pone.0269462)
Supplement: S4 Table — (XLSX) [file pone.0269462.s007.xlsx]

## Sheet: S4 Table
S4 Table . Univariate cox analysis result for 190 Hypoxia-related genes covered in TCGA-CESC cohort.
HRGs	Beta	Hazard Ratio	HR_lower95	HR_upper95	P-value
ACKR3	0.128915	1.13759	0.996551	1.2986	0.0562866
ADM	0.176664	1.19323	1.0005	1.42309	0.0493539
ADORA2B	-0.0397174	0.961061	0.726529	1.2713	0.780816
AK4	0.502047	1.6521	1.21326	2.24966	0.00143653
AKAP12	0.0777778	1.08088	0.869492	1.34367	0.483627
ALDOA	0.190228	1.20953	0.833316	1.75558	0.316961
ALDOB	0.0774517	1.08053	0.848027	1.37678	0.530973
ALDOC	0.231823	1.2609	1.03345	1.5384	0.0223609
AMPD3	-0.128965	0.879004	0.626345	1.23358	0.455745
ANGPTL4	0.184725	1.20289	1.02342	1.41383	0.0250425
ANKZF1	0.251669	1.28617	0.805925	2.05259	0.291308
ANXA2	0.297381	1.34633	0.933669	1.94137	0.111285
ATF3	-0.0876154	0.916113	0.764282	1.09811	0.343293
ATP7A	-0.000997013	0.999003	0.647655	1.54096	0.996403
B3GALT6	0.162281	1.17619	0.812221	1.70326	0.390328
B4GALNT2	-0.014906	0.985205	0.650986	1.49101	0.94379
BCAN	0.152086	1.16426	0.477799	2.83697	0.737867
BCL2	-0.566566	0.567471	0.379476	0.8486	0.0057876
BGN	0.0479748	1.04914	0.895575	1.22905	0.552427
BHLHE40	0.0928877	1.09734	0.868241	1.38689	0.436898
BNIP3L	0.0443871	1.04539	0.743524	1.4698	0.798478
BRS3	2.47191	11.8451	0.000322651	434853	0.644843
BTG1	-0.0523376	0.949008	0.683928	1.31683	0.754161
CA12	0.199126	1.22034	1.04325	1.42748	0.0127998
CASP6	0.0056832	1.0057	0.667639	1.51494	0.978309
CAV1	0.109764	1.11601	0.964364	1.29151	0.140749
CCNG2	0.167507	1.18235	0.835699	1.6728	0.344074
CDKN1A	0.0233553	1.02363	0.804314	1.30275	0.849431
CDKN1B	-0.227107	0.796835	0.549537	1.15542	0.23094
CDKN1C	0.00636102	1.00638	0.828679	1.22219	0.948834
CHST2	0.0129756	1.01306	0.837888	1.22485	0.893435
CHST3	0.0580188	1.05973	0.797082	1.40894	0.689704
CITED2	0.242466	1.27439	0.9704	1.6736	0.0811834
COL5A1	0.161469	1.17524	1.00486	1.3745	0.0433159
CP	-0.00746984	0.992558	0.884235	1.11415	0.899185
CSRP2	-0.189487	0.827383	0.67191	1.01883	0.0743767
CXCR4	-0.146009	0.86415	0.727013	1.02716	0.0977084
DCN	-0.0155538	0.984566	0.827721	1.17113	0.860545
DDIT3	-0.23754	0.788566	0.559711	1.11099	0.174415
DDIT4	0.266203	1.305	1.05661	1.61179	0.0134699
DPYSL4	0.40254	1.49562	1.07828	2.07449	0.0158895
DTNA	0.158884	1.1722	0.559446	2.45611	0.673758
DUSP1	-0.0300251	0.970421	0.825599	1.14065	0.715773
EDN2	-0.0630636	0.938884	0.829426	1.06279	0.318698
EFNA1	0.453797	1.57428	1.17353	2.11189	0.002466
EFNA3	0.11426	1.12104	0.91702	1.37046	0.264941
EGFR	0.2099	1.23355	1.02743	1.48103	0.0244441
ENO1	0.351419	1.42108	0.986051	2.04804	0.05948
ENO2	0.118664	1.12599	0.9068	1.39817	0.282699
ENO3	-0.119902	0.887007	0.57335	1.37225	0.590191
ERRFI1	0.260004	1.29694	1.05916	1.58809	0.0118623
ETS1	-0.0588333	0.942864	0.729509	1.21862	0.653094
EXT1	0.318446	1.37499	0.971017	1.94703	0.0727733
F3	0.0750418	1.07793	0.940342	1.23565	0.281445
FAM162A	-0.170657	0.843111	0.587047	1.21087	0.355487
FBP1	-0.114007	0.892252	0.762534	1.04404	0.15493
FOS	0.0638486	1.06593	0.921032	1.23363	0.391725
FOSL2	0.0403058	1.04113	0.726033	1.49298	0.826529
FOXO3	0.149861	1.16167	0.778284	1.73392	0.463349
GAA	0.0699314	1.07243	0.807167	1.42488	0.629557
GALK1	0.164892	1.17927	0.840888	1.65381	0.339261
GAPDH	0.324651	1.38355	0.974493	1.96431	0.0694509
GAPDHS	-8.32025	0.000243536	3.85464e-09	15.3866	0.140137
GBE1	0.47909	1.6146	1.0608	2.45754	0.0253954
GCK	-0.292012	0.74676	0.531721	1.04877	0.0919525
GCNT2	-0.324561	0.722845	0.541834	0.964326	0.0273157
GLRX	-0.0955004	0.908918	0.664591	1.24307	0.549938
GPC1	-0.102006	0.903024	0.728195	1.11983	0.35283
GPC3	-0.0601256	0.941646	0.827162	1.07198	0.363303
GPC4	-0.00241261	0.99759	0.862689	1.15359	0.974036
GPI	0.125735	1.13398	0.80724	1.59298	0.468396
GRHPR	-0.203635	0.81576	0.47607	1.39783	0.458641
GYS1	0.0523828	1.05378	0.664413	1.67132	0.823851
HAS1	0.114234	1.12101	0.846834	1.48397	0.42473
HDLBP	0.384947	1.46954	0.959653	2.25033	0.0766371
HEXA	0.257351	1.2935	0.764821	2.18762	0.337101
HK1	0.0576042	1.0593	0.713605	1.57245	0.775026
HK2	0.31103	1.36483	1.07182	1.73794	0.0116539
HMOX1	-0.147627	0.862753	0.652275	1.14115	0.300846
HOXB9	-0.0134636	0.986627	0.860161	1.13169	0.84745
HS3ST1	0.0853163	1.08906	0.840901	1.41046	0.517872
HSPA5	0.664056	1.94266	1.25037	3.01824	0.00313815
IDS	-0.362818	0.695713	0.429992	1.12564	0.139441
IER3	0.299218	1.3488	1.10751	1.64266	0.00292589
IGFBP1	0.355432	1.4268	0.828044	2.4585	0.200442
IGFBP3	0.0353652	1.036	0.903354	1.18812	0.61291
IL6	0.187035	1.20567	1.01934	1.42605	0.028987
ILVBL	-0.276953	0.75809	0.492886	1.16599	0.20737
INHA	0.109398	1.11561	0.932797	1.33424	0.230884
IRS2	0.189276	1.20837	0.953305	1.53169	0.117663
ISG20	-0.474719	0.62206	0.46862	0.825739	0.0010201
JMJD6	0.0103983	1.01045	0.55534	1.83854	0.972839
JUN	0.286691	1.33201	1.04441	1.69881	0.0208828
KDELR3	0.130112	1.13896	0.918928	1.41167	0.234834
KDM3A	0.350779	1.42017	0.955731	2.11032	0.0825826
KIF5A	0.208924	1.23235	0.63835	2.37908	0.533605
KLF6	0.260657	1.29778	0.984673	1.71046	0.0642676
KLF7	0.432922	1.54176	1.11735	2.12737	0.00840358
KLHL24	-0.261067	0.770229	0.572939	1.03545	0.0837739
LALBA	-10.6904	2.27622e-05	1.74146e-16	2.9752e+06	0.41302
LDHA	0.51625	1.67573	1.19479	2.35028	0.00277993
LDHC	-0.717951	0.487751	0.31388	0.757935	0.0014113
LOX	0.107196	1.11315	0.947411	1.30789	0.192504
LXN	0.109974	1.11625	0.927128	1.34395	0.245599
MAFF	0.100005	1.10518	0.784564	1.55681	0.567282
MAP3K1	-0.192551	0.824852	0.562778	1.20897	0.323584
MIF	0.231619	1.26064	0.922684	1.72238	0.145778
MT1E	-0.0190563	0.981124	0.869438	1.10716	0.75728
MT2A	0.0619654	1.06393	0.908616	1.24578	0.441505
MXI1	0.0277252	1.02811	0.742041	1.42447	0.867646
MYH9	0.198977	1.22015	0.845636	1.76054	0.287478
NAGK	-0.35721	0.699626	0.430085	1.13809	0.150176
NCAN	-11.1738	1.40367e-05	4.18375e-10	0.470937	0.0355887
NDRG1	0.220918	1.24722	1.03295	1.50594	0.0216184
NDST1	0.247516	1.28084	0.92715	1.76946	0.133303
NDST2	0.150836	1.16281	0.292359	4.62486	0.830444
NEDD4L	0.196902	1.21762	0.833502	1.77877	0.308582
NFIL3	0.201958	1.2238	0.851266	1.75935	0.275504
NR3C1	-0.0601666	0.941608	0.657826	1.34781	0.742305
P4HA1	0.536862	1.71063	1.32192	2.21365	4.46718e-05
P4HA2	0.765873	2.15087	1.52277	3.03804	1.38216e-05
PAM	0.266228	1.30503	1.00467	1.6952	0.0460605
PCK1	0.270186	1.31021	1.05524	1.62678	0.0144084
PDGFB	0.214432	1.23916	0.960129	1.59928	0.0994798
PDK1	0.73746	2.09062	1.32022	3.31058	0.0016639
PDK3	-0.368642	0.691673	0.457758	1.04512	0.0800465
PFKFB3	0.263613	1.30162	1.03247	1.64095	0.0257289
PFKL	0.181243	1.19871	0.75649	1.89943	0.44028
PFKP	0.427623	1.53361	1.1139	2.11146	0.00876344
PGF	0.161004	1.17469	0.947764	1.45595	0.141535
PGK1	0.611303	1.84283	1.33285	2.54794	0.000217189
PGM1	0.626652	1.87133	1.3141	2.66485	0.000511868
PGM2	0.258325	1.29476	0.974059	1.72105	0.0752461
PHKG1	0.779408	2.18018	0.765038	6.21301	0.144646
PIM1	0.0513913	1.05273	0.820955	1.34995	0.685447
PKLR	-0.0254472	0.974874	0.319968	2.97023	0.964292
PKP1	-0.026589	0.973761	0.897033	1.05705	0.525457
PLAC8	-0.208727	0.811617	0.690192	0.954405	0.0115906
PLAUR	0.26311	1.30097	1.01177	1.67284	0.0402509
PLIN2	0.20989	1.23354	1.00102	1.52007	0.0488883
PNRC1	0.205003	1.22753	0.854849	1.76268	0.266804
PPARGC1A	0.151454	1.16352	0.859826	1.57449	0.326411
PPFIA4	0.468079	1.59692	1.09653	2.32566	0.0146699
PPP1R15A	0.0907973	1.09505	0.841314	1.4253	0.499584
PPP1R3C	0.149695	1.16148	1.00128	1.34731	0.0480598
PRDX5	-0.098421	0.906267	0.643692	1.27595	0.572855
PRKCA	0.198699	1.21982	0.922659	1.61267	0.163051
PYGM	-1.00741	0.365164	0.0624252	2.13607	0.263645
RBPJ	-0.670479	0.511463	0.307965	0.84943	0.00958473
RORA	0.00288922	1.00289	0.661461	1.52057	0.989144
RRAGD	-0.111571	0.894428	0.710435	1.12607	0.342367
S100A4	-0.169469	0.844113	0.6843	1.04125	0.113533
SAP30	-0.212176	0.808823	0.572261	1.14317	0.229382
SCARB1	0.461303	1.58614	1.18053	2.1311	0.0022031
SDC2	0.0896488	1.09379	0.89335	1.3392	0.385387
SDC3	-0.232947	0.792195	0.571766	1.0976	0.161458
SDC4	-0.00441209	0.995598	0.756135	1.3109	0.974925
SELENBP1	0.0443662	1.04537	0.91052	1.20018	0.528933
SERPINE1	0.181755	1.19932	1.04885	1.37138	0.00787993
SIAH2	-0.320704	0.725638	0.525814	1.0014	0.0510044
SLC25A1	0.121622	1.12933	0.705452	1.80789	0.612436
SLC2A1	0.176915	1.19353	0.992097	1.43586	0.0606774
SLC2A3	0.294886	1.34297	1.06949	1.6864	0.0111425
SLC2A5	-0.239626	0.786922	0.541489	1.1436	0.208963
SLC37A4	0.0660361	1.06827	0.715189	1.59565	0.747023
SLC6A6	-0.122015	0.885135	0.679456	1.15307	0.365826
SRPX	0.156553	1.16947	0.96424	1.41839	0.111813
STC1	0.233754	1.26333	1.10151	1.44894	0.000830836
STC2	0.171673	1.18729	0.98131	1.4365	0.0774145
SULT2B1	-0.115809	0.890645	0.757099	1.04775	0.162348
TES	0.454654	1.57563	1.03433	2.4002	0.0342473
TGFB3	-0.105204	0.90014	0.680782	1.19018	0.460368
TGFBI	0.245868	1.27873	1.11022	1.47282	0.00064926
TGM2	0.115358	1.12228	0.970738	1.29747	0.11907
TIPARP	0.0163043	1.01644	0.76944	1.34273	0.908615
TKTL1	-0.131679	0.876622	0.570019	1.34814	0.54875
TMEM45A	0.0866326	1.0905	0.952975	1.24786	0.207804
TNFAIP3	0.290462	1.33705	1.04693	1.70755	0.0199389
TPBG	0.238647	1.26953	0.941417	1.712	0.117755
TPD52	-0.0272614	0.973107	0.681781	1.38892	0.880624
TPI1	0.234534	1.26432	0.846304	1.8888	0.252145
TPST2	0.0276419	1.02803	0.734869	1.43813	0.871792
UGP2	0.311513	1.36549	0.717976	2.59697	0.34222
VEGFA	0.417081	1.51753	1.17136	1.96599	0.00159268
VHL	0.0745616	1.07741	0.763226	1.52093	0.671653
VLDLR	0.0878204	1.09179	0.850963	1.40078	0.48976
WSB1	0.370391	1.4483	0.939834	2.23186	0.0932055
XPNPEP1	-0.227014	0.79691	0.455779	1.39336	0.425838
ZFP36	0.0481174	1.04929	0.857322	1.28425	0.640688
ZNF292	0.367445	1.44404	0.911972	2.28653	0.117114
