# Supplementary material for: Identification and validation of a prognostic signature related to hypoxic tumor microenvironment in cervical cancer
Source: PLoS One. 2022 Jun 3;17(6):e0269462. doi: 10.1371/journal.pone.0269462 (PMC9165826; doi:10.1371/journal.pone.0269462)
Supplement: S5 Table — (XLSX) [file pone.0269462.s008.xlsx]

## Sheet: S5 Table
S5 Table. Gene Set Enrichment Analysis (GSEA) using the MSigDB gene sets derived from KEGG, HALLMARK and Gene Ontology (biological process)
ID	setSize	enrichmentScore	NES	pvalue	p.adjust	qvalues	rank	leading_edge	core_enrichment
KEGG_PROTEASOME	45	0.764233	1.98614	0.000155594	0.0182975	0.016539	5870	tags=62%, list=11%, signal=56%	PSMB3/PSMB1/PSMC3/PSMD11/PSMD3/PSME2/PSMB6/PSMB4/PSMC5/PSMC4/PSMB7/PSMD2/PSMB2/PSMB9/PSMD4/PSMB8/PSMD12/PSMA3/PSMA2/PSMD13/PSMB5/POMP/PSMC2/PSME1/PSMD14/PSMA4/PSMC6/PSMD7
KEGG_CYTOKINE_CYTOKINE_RECEPTOR_INTERACTION	261	0.478265	1.56528	0.000302572	0.0182975	0.016539	5003	tags=31%, list=9%, signal=29%	CSF3/CCL19/IL1A/CXCL2/IL24/CCL21/TNFRSF18/TNF/NGFR/TNFSF10/CXCL8/CXCL14/CCL2/IL20/CSF2/CXCR4/LTB/CCR7/CXCL13/IL1B/PRLR/CCL20/IL7R/TNFRSF11B/TNFRSF12A/IL22RA2/CCL22/CCL25/CXCL1/CCL17/INHBB/LIFR/CCL23/BMPR1B/MET/VEGFB/IL11/KITLG/EGF/CSF2RB/VEGFC/IL12RB2/IL1R1/TNFRSF9/IL19/IL17RB/CXCL5/IFNLR1/PDGFB/GDF5/IFNE/CCR10/XCL1/TNFRSF4/INHBE/TGFB2/TNFRSF21/IL12A/FLT3/IL15RA/CCR4/GHR/IFNL2/TNFRSF8/RELT/LEP/IL…
KEGG_RIBOSOME	88	0.642035	1.84986	0.000375587	0.0182975	0.016539	5164	tags=49%, list=9%, signal=44%	RPL38/RPS28/FAU/RPL36AL/RPL13/RPL23A/RPS29/RPL36/UBA52/RPL34/RPS19/RPL24/RPL27/RSL24D1/RPL35A/RPS10/RPL18A/RPLP1/RPS16/RPLP2/RPS8/RPSA/RPL19/RPS24/RPL35/RPL4/RPL41/RPS9/RPL9/RPL27A/RPL28/RPL26/RPS27A/RPL23/RPL11/RPS11/RPS3/RPL18/RPS15/RPS27/RPS6/RPS12/RPL36A
KEGG_OLFACTORY_TRANSDUCTION	361	0.533231	1.7935	0.000397772	0.0182975	0.016539	4760	tags=4%, list=9%, signal=4%	CALML5/CALML3/CAMK2B/CNGB1/OR2B6/CLCA4/OR52E8/CLCA2/OR1N2/CAMK2D/OR10H1/OR3A2/OR7A5/CALM1/ARRB2
HALLMARK_KRAS_SIGNALING_DN	193	0.499816	1.59494	0.000252781	0.00429775	0.00289532	3826	tags=31%, list=7%, signal=29%	CALML5/SPRR3/KLK7/TNNI3/KRT13/DLK2/RIBC2/PNMT/GAMT/NGB/EDN1/TGM1/CD207/MX1/CCNA1/COL2A1/THRB/ALOX12B/RSAD2/KLHDC8A/KLK8/TFCP2L1/FGFR3/EFHD1/LFNG/GPR3/THNSL2/SLC5A5/KRT15/TCL1A/BMPR1B/SNN/PDE6B/IDUA/EGF/KRT4/CPB1/NTF3/SGK1/IGFBP2/GDNF/TENM2/IFI44L/GP2/SERPINB2/TCF7L1/SIDT1/TGFB2/TFAP2B/DTNB/YPEL1/SYNPO/SLC38A3/NUDT11/COPZ2/CPA2/ACTC1/FGGY/CDKAL1
HALLMARK_INFLAMMATORY_RESPONSE	197	0.512381	1.63757	0.000256345	0.00429775	0.00289532	3669	tags=27%, list=7%, signal=26%	GPC3/CSF3/IL1A/PDPN/BST2/HBEGF/LAMP3/TNFSF10/CXCL8/SELE/EDN1/SPHK1/CCL2/TIMP1/IRF7/CCR7/SCN1B/GPR183/IL1B/PLAUR/CCL20/IL7R/HAS2/NFKBIA/TLR2/CCL22/CCL17/LY6E/MET/EMP3/PVR/TACR1/RGS1/KLF6/DCBLD2/LDLR/ADM/IL1R1/TNFRSF9/SELL/AXL/RGS16/ICAM1/SGMS2/HRH1/LPAR1/HPN/SLC31A2/PTAFR/RASGRP1/IL15RA/RTP4/ADRM1/RELA
HALLMARK_TNFA_SIGNALING_VIA_NFKB	198	0.554164	1.77139	0.000257865	0.00429775	0.00289532	5361	tags=46%, list=10%, signal=42%	IL1A/BIRC3/CXCL2/FOSL1/AREG/HBEGF/TNF/BIRC2/DUSP5/FJX1/PHLDA1/SOCS3/EDN1/SPHK1/CCL2/JUN/EGR3/SAT1/CSF2/EHD1/GPR183/TUBB2A/TNFAIP3/IL1B/PTX3/DDX58/MAFF/PLAUR/CCL20/IL7R/CD83/NFKBIE/NR4A3/PHLDA2/NFKBIA/CEBPD/GADD45A/ZC3H12A/TLR2/DUSP2/SOD2/CXCL1/SLC2A6/RCAN1/LAMB3/PFKFB3/IER2/ZFP36/MARCKS/BTG3/KLF2/JUNB/SNN/GEM/CD44/KLF6/BCL3/LDLR/TNFRSF9/SGK1/SIK1/EIF1/ICAM1/MCL1/KLF9/PANX1/SERPINB2/FOSB/RHOB/KDM6…
HALLMARK_EPITHELIAL_MESENCHYMAL_TRANSITION	197	0.456356	1.45852	0.000769034	0.00961292	0.00647607	3231	tags=35%, list=6%, signal=33%	MMP1/TFPI2/ANPEP/AREG/MMP3/FBLN1/CXCL8/ECM1/COL16A1/PLOD2/MATN2/GJA1/PMP22/TIMP1/JUN/SAT1/CAP2/MEST/LAMC2/HTRA1/DPYSL3/TNFAIP3/CD59/EDIL3/PTX3/PDLIM4/MSX1/PLAUR/APLP1/DKK1/TNFRSF11B/TNFRSF12A/CDH6/GADD45A/WNT5A/LGALS1/LOXL1/COL7A1/ITGAV/CXCL1/PFN2/ELN/ITGB5/COL8A2/SLIT2/EMP3/PVR/GEM/CD44/PTHLH/SGCG/PLOD3/SGCB/CAPG/VEGFC/SDC1/NOTCH2/FGF2/IGFBP2/IL32/P3H1/PLOD1/SFRP1/RHOB/SNAI2/TIMP3/LOX/SERPINE2/C…
HALLMARK_APOPTOSIS	159	0.480669	1.50229	0.00299677	0.0288869	0.0194606	3853	tags=35%, list=7%, signal=33%	NEFH/IL1A/BIRC3/TNF/PLAT/TNFSF10/ERBB2/IGFBP6/TIMP1/EBP/JUN/EGR3/SAT1/CCNA1/CAV1/BIK/IL1B/GSN/GPX3/FDXR/TNFRSF12A/GADD45A/PPP2R5B/TIMP2/FEZ1/PPT1/SOD2/DDIT3/ISG20/HSPB1/MGMT/BTG3/CD44/GPX4/LMNA/ANXA1/PAK1/PEA15/SLC20A1/BCL10/MCL1/BCL2L10/RARA/CLU/RHOB/HMOX1/TGFB2/TIMP3/TSPO/DFFA/RELA/NEDD9/BID/PMAIP1/TGFBR3/CASP6
HALLMARK_MYOGENESIS	197	0.434463	1.38855	0.00410151	0.0288869	0.0194606	5437	tags=32%, list=10%, signal=29%	TNNT1/FST/TNNI2/HBEGF/HSPB8/APOD/SPHK1/GAA/CAMK2B/WWTR1/CDH13/EFS/FABP3/GSN/GPX3/PKIA/TCAP/TNNC1/CNN3/DES/MYL6B/LPIN1/PC/SH3BGR/ITGB5/IFRD1/GNAO1/COX6A2/DAPK2/MB/SGCG/ANKRD2/IGF1/FGF2/SYNGR2/MAPRE3/NAV2/CLU/NCAM1/OCEL1/PPP1R3C/KIFC3/CFD/ACTC1/DTNA/ACHE/PICK1/HDAC5/MRAS/AGRN/RYR1/MAPK12/ITGA7/BIN1/CTF1/TPM2/SLN/GABARAPL2/MYL2/STC2/CHRNA1/MYLPF/APP/SCHIP1
HALLMARK_PROTEIN_SECRETION	95	-0.571379	-1.49692	0.00435671	0.0288869	0.0194606	7379	tags=46%, list=13%, signal=40%	DNM1L/STX7/USO1/ATP7A/LAMP2/RAB22A/LMAN1/RPS6KA3/VAMP7/RAB14/ATP6V1B1/GLA/SEC24D/RAB5A/RAB9A/ABCA1/ZW10/SSPN/ATP1A1/AP3B1/AP1G1/CLCN3/ERGIC3/ARCN1/TMED2/BET1/TSG101/SCAMP1/GNAS/ARFIP1/NAPG/ARFGEF1/AP3S1/TOM1L1/SNX2/COPB1/OCRL/YIPF6/TPD52/STX16/RAB2A/ARFGEF2/M6PR/TSPAN8
HALLMARK_FATTY_ACID_METABOLISM	156	-0.523677	-1.44679	0.0046219	0.0288869	0.0194606	6062	tags=38%, list=11%, signal=34%	ALDOA/HIBCH/ETFDH/CIDEA/HSP90AA1/ACADS/ALDH9A1/ACSL1/MDH2/PPARA/ACADL/VNN1/MAOA/BPHL/METAP1/ACSM3/HSD17B4/ACOT8/HSDL2/GABARAPL1/HMGCS1/XIST/BCKDHB/ENO2/RETSAT/FASN/ACO2/SUCLG2/SDHC/EPHX1/CBR1/ACAA2/IDH3B/SUCLA2/PCBD1/MCEE/AQP7/SDHA/LDHA/FABP1/CRAT/AUH/ADIPOR2/SDHD/DECR1/DLD/UGDH/ALAD/NBN/CRYZ/ACSL5/ACSL4/D2HGDH/CD36/IDH1/ALDH3A1/ALDH1A1/ADH1C/ADH7
GO_KERATINIZATION	219	0.610051	1.96347	0.000272851	0.0371365	0.0340951	1578	tags=17%, list=3%, signal=16%	SPRR2A/SPRR2D/KRT14/KLK5/KLK12/SPRR2F/SPRR2E/CNFN/SPRR1B/SPRR3/SPRR1A/LCE3A/TGM3/KRT78/SPRR2B/LCE3D/SPRR4/KRT13/KLK14/CDH3/KRT75/CSTA/LCE3E/KRT7/TGM1/KLK13/KRT23/SPRR2G/KRT9/IVL/TGM5/KRT17/KRT16/CYP26B1/KRT15/CERS3/KRT79
GO_CORNIFICATION	112	0.618076	1.83791	0.00020004	0.0326647	0.0299895	1907	tags=29%, list=3%, signal=28%	SPRR2A/SPRR2D/KRT14/KLK5/KLK12/SPRR2F/SPRR2E/SPRR1B/SPRR3/SPRR1A/KRT78/SPRR2B/LCE3D/KRT13/KLK14/KRT75/CSTA/KRT7/TGM1/KLK13/KRT23/SPRR2G/KRT9/IVL/TGM5/KRT17/KRT16/CYP26B1/KRT15/CERS3/KRT79/KRT4
GO_KERATINOCYTE_DIFFERENTIATION	297	0.547181	1.81618	0.000336587	0.0435207	0.0399564	3735	tags=22%, list=7%, signal=21%	S100A7/SPRR2A/SPRR2D/KRT14/KLK5/KLK12/SPRR2F/SPRR2E/CNFN/SPRR1B/SPRR3/SPRR1A/LCE3A/TGM3/KRT78/SPRR2B/FOXC1/LCE3D/YAP1/SPRR4/KRT13/KLK14/CDH3/KRT75/CSTA/LCE3E/KRT7/TGM1/IL20/KLK13/KRT23/SCEL/SPRR2G/CTSV/KRT9/CYP27B1/ZBED2/IVL/TGM5/KRT17/WNT5A/KRT16/CYP26B1/UGCG/ZFP36/KRT15/CERS3/CD109/KRT79/ANXA1/KRT4/RUNX1/KRT80/KRT2/CDSN/KRT24/EPHA2/KRTAP2-3/SAV1/ACER1/LIPN/KRT6C/SFN/BCR/ABCA12
GO_REGULATION_OF_EXTRINSIC_APOPTOTIC_SIGNALING_PATHWAY_IN_ABSENCE_OF_LIGAND	47	0.686501	1.78367	0.000626174	0.0498242	0.0457437	4191	tags=43%, list=8%, signal=39%	IL1A/IFI6/TNF/SRPX/CSF2/COL2A1/IL1B/HSPA1A/DAPK3/EYA2/EYA1/MAPK7/GDNF/MCL1/SNAI2/BCL2/WWOX/HSPA1B/EYA4/FGFR1
GO_COTRANSLATIONAL_PROTEIN_TARGETING_TO_MEMBRANE	102	0.603907	1.77394	0.000386324	0.0443233	0.0406933	5164	tags=45%, list=9%, signal=41%	RPL38/RPS28/RPL13/RPL23A/RPS29/RPL36/UBA52/RPL34/RPS19/SRP68/RPL24/RPL27/SSR2/RPL35A/RPS10/RPL18A/RPLP1/RPS16/RPLP2/RPS8/RPSA/RPL19/SSR3/RPS24/RPL35/RPL4/SRP19/RPL41/RPS9/RPL9/RPL27A/RPL28/RPL26/RPS27A/RPL23/RPL11/RPS11/SEC61B/RPS3/RPL18/RPS15/RPS27/RPS6/SRP14/RPS12/RPL36A
GO_EXTRACELLULAR_MATRIX_DISASSEMBLY	78	0.604278	1.71159	0.000529101	0.0456085	0.0418732	3825	tags=33%, list=7%, signal=31%	MMP10/MMP1/KLK5/PDPN/KLK7/MMP3/MMP13/TIMP1/FSCN1/HTRA1/CTSV/TLL2/DPP4/TIMP2/FLOT1/TPSAB1/PRSS1/CD44/MMP9/SCUBE3/ADAMTS4/HPN/ADAM10/CAPN2/KLKB1/MMP11
GO_LYMPHOCYTE_MIGRATION	110	0.571728	1.69828	0.000395179	0.0443233	0.0406933	3939	tags=32%, list=7%, signal=30%	S100A7/SAA1/CCL19/CCL21/APOD/SPNS2/ECM1/CXCL14/CCL2/CD200/CCR7/CXCL13/GPR183/STK39/CCL20/CKLF/WNT5A/CCL22/CCL25/CCL17/CCL23/F11R/CD99/GAS6/MSN/ICAM1/PIK3CD/XCL1/JAM2/ADAM10/PADI2/FUT7/GCSAM/FADD/XCL2
GO_ESTABLISHMENT_OF_PROTEIN_LOCALIZATION_TO_ENDOPLASMIC_RETICULUM	115	0.563509	1.68252	0.000202102	0.0326647	0.0299895	5164	tags=42%, list=9%, signal=38%	RPL38/RPS28/RPL13/RPL23A/RPS29/RPL36/UBA52/RPL34/RPS19/SRP68/SEC61G/RPL24/RPL27/RPL35A/RPS10/RPL18A/RPLP1/RPS16/RPLP2/RPS8/RPSA/RPL19/SSR3/RPS24/RPL35/RPL4/SRP19/RPL41/SGTA/RPS9/RPL9/RPL27A/RPL28/RPL26/RPS27A/RPL23/RPL11/CHMP4A/RPS11/SEC61B/RPS3/RPL18/RPS15/RPS27/RPS6/SRP14/RPS12/RPL36A
GO_EPIDERMAL_CELL_DIFFERENTIATION	354	0.487859	1.64069	0.000382263	0.0443233	0.0406933	3735	tags=20%, list=7%, signal=19%	S100A7/SPRR2A/SPRR2D/KRT14/KLK5/KLK12/SPRR2F/SPRR2E/CNFN/SPRR1B/SPRR3/SPRR1A/LCE3A/TGM3/KRT78/SPRR2B/FOXC1/LCE3D/YAP1/SPRR4/KRT13/KLK14/CDH3/KRT75/CSTA/LCE3E/KRT7/TGM1/IL20/KLK13/KRT23/SCEL/SPRR2G/CTSV/KRT9/CYP27B1/MAFF/MCOLN3/ZBED2/IVL/TGM5/KRT17/WNT5A/KRT16/CYP26B1/DLL1/UGCG/ZFP36/KRT15/CERS3/CD109/KRT79/ANXA1/KRT4/RUNX1/KRT80/KRT2/JAG2/SLC4A7/CDSN/KRT24/EPHA2/KRTAP2-3/SAV1/ACER1/LIPN/KRT6C/SFN…
GO_EPIDERMIS_DEVELOPMENT	464	0.475845	1.6342	0.000493097	0.044742	0.0410777	3735	tags=21%, list=7%, signal=20%	CALML5/S100A7/SPRR2A/SPRR2D/KRT14/CST6/KLK5/KLK12/SPRR2F/SPRR2E/CNFN/SPRR1B/SPRR3/SPRR1A/LCE3A/TGM3/HPSE/FST/KRT78/KLK7/TNF/NGFR/SPRR2B/FOXC1/LCE3D/IGFBP5/YAP1/SPRR4/KRT13/KLK14/CDH3/KRT75/CSTA/LCE3E/FGFR2/KRT7/TGM1/IL20/KLK13/KRT23/SCEL/SPRR2G/LAMC2/CTSV/KRT9/CYP27B1/MAFF/COL17A1/MCOLN3/DKK1/ZBED2/IVL/TGM5/KRT17/BNC1/WNT5A/FUZ/KRT16/CYP26B1/COL7A1/LAMB3/DLL1/UGCG/ZFP36/KRT15/CERS3/CD109/KRT79/PT…
GO_LIMBIC_SYSTEM_DEVELOPMENT	108	0.55117	1.63258	0.000589623	0.0476489	0.0437465	6569	tags=39%, list=12%, signal=34%	MDK/CNTNAP2/ALDH1A3/NEFL/FGFR2/ID4/NME1/NR4A3/EIF2B3/FEZ1/UBA6/LRP8/ANXA3/XRCC1/NKX2-1/MFSD2A/CDK5R1/LHX5/WNT3A/RAX/SMO/KCNA1/RARA/KDM6B/UQCRQ/GLI3/NEUROD1/ATP2B4/RELN/FGFR1/NR2E1/CDK5/PTPRS/LMX1A/FOXB1/NKX2-6/CRKL/NRP1/DCLK2/DLX1/BCAN/TBR1
GO_SKIN_DEVELOPMENT	416	0.47448	1.61658	0.000445633	0.0443233	0.0406933	3735	tags=23%, list=7%, signal=21%	S100A7/SPRR2A/SPRR2D/KRT14/KLK5/KLK12/SPRR2F/SPRR2E/CNFN/SPRR1B/SPRR3/SPRR1A/LCE3A/TGM3/HPSE/FST/KRT78/TNF/NGFR/SPRR2B/FOXC1/LCE3D/IGFBP5/YAP1/CLDN1/SPRR4/KRT13/KLK14/CDH3/KRT75/CSTA/LCE3E/FGFR2/KRT7/TGM1/IL20/KLK13/KRT23/LTB/SCEL/SPRR2G/CTSV/KRT9/CYP27B1/ALOX12B/DACT2/DKK1/ZBED2/IVL/TGM5/KRT17/WNT5A/FUZ/KRT16/CYP26B1/ASPRV1/DLL1/UGCG/ZFP36/KRT15/CERS3/CD109/FRAS1/MET/KRT79/ANXA1/LRP4/STMN1/KRT4/…
GO_REGULATION_OF_RECEPTOR_SIGNALING_PATHWAY_VIA_STAT	145	0.516027	1.58528	0.00043956	0.0443233	0.0406933	6794	tags=37%, list=12%, signal=32%	IL24/TNFRSF18/TNF/AGT/SOCS3/IL20/CSF2/AKR1B1/CAV1/SOCS1/PRLR/IL7R/GADD45A/IL22RA2/FGFR3/ISL1/BCL3/EGF/SOCS2/CDK5R1/IGF1/CYP1B1/HCLS1/STAT3/IFNE/IL12A/FLT3/PTPRT/GHR/NEUROD1/LEP/IL6R/JAK3/CSF1R/HDAC2/PARP14/MIR99A/CDK5/IL6ST/KIT/CTF1/HES1/TSLP/MGAT5/IFNL1/IL23A/MIRLET7C/CLCF1/STAP2/IL31RA/CRLF2/EPO/PPP2CA
GO_REGULATION_OF_G_PROTEIN_COUPLED_RECEPTOR_SIGNALING_PATHWAY	141	0.514452	1.57378	0.00043554	0.0443233	0.0406933	5430	tags=31%, list=10%, signal=28%	KLK5/KLK6/GNG4/CXCL8/KLK14/RGS10/EDN1/RAMP1/APLP1/SNCA/ADRB2/RGS9/RAMP3/CNGB1/RGS20/GRK5/C3/RGS2/MET/RGS1/PDE6B/ADCYAP1/STMN1/ADM/TMOD2/RGS12/GPR27/RGS16/MRAP2/GRK4/ATP2B4/CHGA/GNAI2/BICD1/DYNLT1/APLN/CNTN2/CNGA1/CALM1/ARRB2/ADA/GIT1/MGLL/FGF8
GO_LEUKOCYTE_CHEMOTAXIS	218	0.481701	1.55065	0.000541712	0.0459301	0.0421685	3939	tags=28%, list=7%, signal=26%	S100A7/SAA1/CCL19/CXCL2/CCL21/MDK/S100A9/PTN/CXCL8/CXCL14/EDN1/DDT/CCL2/RAC2/CXCR4/CCR7/CXCL13/MIF/GPR183/CXCL17/IL1B/S100A8/STK39/CCL20/S100A12/CKLF/DPP4/WNT5A/PGF/LGALS9/CCL22/CCL25/CXCL1/CALR/CCL17/ZNF580/CCL23/SLIT2/RPS19/ANXA1/DAPK2/VEGFB/VEGFC/GAS6/ITGA9/NUP85/CXCL5/PDGFB/PIK3CD/HRH1/XCL1/TGFB2/THBS4/IL12A/ADAM10/PADI2/IL6R/CHGA/F7/CSF1R/XCL2
GO_RESPONSE_TO_INTERLEUKIN_1	204	0.483746	1.54571	0.000518672	0.0454673	0.0417436	4924	tags=35%, list=9%, signal=32%	CCL19/LCN2/IL1A/CCL21/CXCL8/SELE/NLRP7/EDN1/CCL2/NKX3-1/IL1B/PSMB3/PSMB1/CCL20/PSMC3/SNCA/HAS2/NFKBIA/ZC3H12A/LGALS9/CCL22/CCL25/UBA52/PSMD11/CCL17/PSMD3/PSME2/PSMB6/ADAMTS7/PSMB4/KLF2/CCL23/PSMC5/ANXA1/PSMC4/IL1R1/PSMB7/PSMD2/PSMB2/PELI3/ICAM1/MAPK11/IL1RL2/PSMB9/SFRP1/PSMD4/XCL1/CD47/PSMB8/PSMD12/RBX1/RORA/PSMA3/MIR27A/OTUB1/RELA/PSMA2/PSMD13/PSMB5/GBP3/XCL2/EGR1/RPS27A/RPS6KA4/PSMC2/PSME1/PSMD…
GO_REGULATION_OF_PEPTIDASE_ACTIVITY	441	0.409399	1.40093	0.000471476	0.0444196	0.0407817	4844	tags=30%, list=9%, signal=28%	GPC3/CST6/LTF/NLRP2/TFPI2/IFI6/BIRC3/BST2/S100A9/WFDC2/TNF/FBLN1/NGFR/LAMP3/BIRC2/TNFSF10/ECM1/AGT/PI16/CSTA/NLRP7/XDH/ANXA2/TIMP1/NKX3-1/NGF/CAV1/SOX2/CCK/VTN/SPOCK2/CTSH/GSN/S100A8/SERPINF2/PLAUR/CDKN2D/SERPINB7/SNCA/ITIH5/RCN3/PRDX5/IFI16/TIMP2/LGALS9/AQP1/SPINK7/MICAL1/COL7A1/SPINT1/SIAH2/GRIN2A/PSME2/C3/C4B/CD109/SPINK1/RENBP/BAD/CD44/SOX7/MMP9/PICALM/CSTB/KHDC1/CRIM1/PTTG1/GAS6/WNT3A/NDUFA1…
GO_CELLULAR_RESPONSE_TO_PEPTIDE	389	-0.470009	-1.39474	0.000510725	0.0454673	0.0417436	7357	tags=38%, list=13%, signal=33%	VCAM1/AKT2/GKAP1/STAT5B/GNRHR2/USO1/MIR143/KAT2B/TNS2/IGFBP1/NOD1/BCAR3/AHSG/IGF2/CYP11A1/AGER/CDK4/PPAT/GRB10/CEACAM1/IDE/CHMP5/DDX11/MIR106B/CFLAR/ARID1B/INSIG1/NOD2/CYBA/ATP6V1B1/CYFIP1/GCGR/MIR98/SOGA1/ATP6AP1/AHCYL1/YWHAG/CREB1/EIF4EBP2/CAPN10/GJB2/LYN/APPL2/PRKACB/ATP6V0D2/LGMN/PDE3B/LPIN2/NFKB1/NR4A1/ITGA4/SRSF5/TRIM41/PRKCZ/TSC2/SMPD3/ZFP36L1/TSC1/APOBEC1/APPL1/PRKDC/INSR/ATP6V1G1/CPEB2/P…
GO_METHYLATION	331	-0.481426	-1.4139	0.000406197	0.0443233	0.0406933	8358	tags=42%, list=15%, signal=36%	RRP8/TRMT11/PIWIL4/NDUFAF5/DPH5/MTHFR/PRMT9/KDM6A/DIMT1/PIK3CA/SETMAR/METTL6/SMYD4/PYGO2/MEPCE/WDR4/SMYD5/MTR/RIF1/EZH1/PRMT5/ZCCHC4/MBD1/WDR61/CBLL1/METTL15P1/HEMK1/MAT2A/FAM98B/METTL14/TRMT10C/METTL18/BEND3/FBLL1/HENMT1/SETDB2/ZNF274/TET3/EHMT2/RBM15B/ARID4A/NSUN3/MECP2/RNF20/SETD3/MTF2/KMT2A/TRMT1L/HNMT/GFI1/SETDB1/METTL15/SETD1A/SPI1/PRDM8/CTNNB1/THUMPD3/EEF2KMT/SETD6/ZNF335/METTL3/AUTS2/TDRD…
GO_REGULATION_OF_CELLULAR_AMIDE_METABOLIC_PROCESS	469	-0.472887	-1.41628	0.000111334	0.0297014	0.0272689	7380	tags=36%, list=13%, signal=31%	TRUB2/DPH2/AKT2/PLD1/IFNGR1/RBM4B/APOE/DIO2/TNRC6A/ZCCHC4/UPF1/ACO1/PDP2/GSAP/CDK4/PGAM1/IGF2BP3/RPS6KA3/EIF2AK1/METTL14/TRMT10C/LSM14A/MIRLET7I/ZNF598/C1QBP/MIR106B/PDK1/DHX29/TCOF1/ZNF385A/SECISBP2L/UPF3A/CYFIP1/NAT10/UHMK1/MIR98/NSUN3/MTIF2/FXR2/YTHDF1/CCL5/YBX3/ATXN2/MIR135B/MRPS27/ORMDL1/PURA/EIF4EBP3/DHX36/DDX3X/MTPN/DPH1/DHFR/EIF2S3/GLE1/IGF2BP2/DHX9/EIF4EBP2/RPUSD4/NGRN/OGFOD1/NCK2/SAMD8/…
GO_GLYCEROPHOSPHOLIPID_METABOLIC_PROCESS	326	-0.482978	-1.41668	0.000465712	0.0444196	0.0407817	7638	tags=40%, list=14%, signal=35%	APOC1/PIK3CA/ALOX15/AGPAT1/PLCH2/PHB2/ABHD12/PIK3C2G/STOML2/PIK3C3/PLD1/STARD10/PNPLA7/PLEK/ENPP2/PIGL/PLA2G5/PLCG2/APOA1/AGPAT3/DGKA/SMPD4/RAB14/GPCPD1/PLEKHA8/MTMR4/CSNK2A2/SLC44A1/GNPAT/DDHD1/INPP5A/MECP2/RUFY1/PIGT/INPP5J/INPP1/DGKQ/ACP6/RAB4A/MTMR6/CHAT/PLA2G7/RAB5A/MTMR12/PDGFA/PIGP/AGPAT5/PIGU/FAR1/FAM126B/INPP5E/LPIN2/TAMM41/MTMR10/ATM/SERINC3/PIK3CB/MTMR14/SBF1/PIGB/GPAM/INPP5F/SACM1L/MT…
GO_REGULATION_OF_CHROMOSOME_ORGANIZATION	333	-0.487944	-1.43342	0.000231992	0.0342349	0.0314311	7457	tags=45%, list=14%, signal=39%	SHCBP1L/MYC/CDK9/SETD7/SSRP1/ING2/TERF2/TRAPPC12/XRCC3/RNF4/BUB1B/DCP2/TTK/RPS6KA5/CENPF/HDAC8/MTHFR/SETMAR/CCT4/PYGO2/HNRNPA2B1/FBXO5/AKAP8/NEK6/RIF1/TADA2B/ASF1A/UPF1/WDR61/IGF2/SMG5/RB1/CDC27/NEK7/CTC1/ERCC4/DDX11/SETDB2/ZNF274/KAT2A/SKI/NAT10/MECP2/ATAD2B/SLX4/RNF20/MTF2/MAPK8/GNL3/KAT7/IK/RIOK2/UBE2C/KMT2A/TNKS/NUMA1/PCID2/GFI1/SETDB1/SETD1A/SPI1/SENP6/DHX36/NIPBL/CTNNB1/TADA3/KDM5A/NSMCE2/C…
GO_GOLGI_VESICLE_TRANSPORT	364	-0.487144	-1.43963	5.73296e-05	0.01887	0.0173246	9142	tags=45%, list=17%, signal=38%	DCTN1/ATP9B/DYNLL1/GOLGA5/GBF1/GORASP1/TRAPPC12/CCDC91/IER3IP1/GAS1/NAPA/NSF/GOPC/VAPA/SPTBN2/DNAJC28/PROS1/EXOC2/F5/SLC10A7/KIF2A/ARF4/DCTN5/SPTBN1/AP3D1/ARFGAP1/TRAPPC10/USO1/FOLR1/RAB41/GOLPH3L/CAPZA2/TRAPPC4/STX4/KDELR2/EXOC5/VPS13C/LMAN1/RINT1/ANK3/YIPF5/VTI1B/RAB33B/BCAP29/VAMP7/ANKFY1/EXOC1/RAB14/GOLGA7/AP2A1/DCTN6/INSIG1/BCAP31/SGSM2/F2/AP1G2/KIF3B/KIF18A/KLHL20/NUMA1/SEC24D/SEC31B/SEC16A…
GO_MONOSACCHARIDE_METABOLIC_PROCESS	285	-0.497301	-1.44685	0.000472367	0.0444196	0.0407817	7822	tags=40%, list=14%, signal=34%	POFUT2/MLYCD/MAN2B2/GLB1/PDHB/GDPGP1/PIK3CA/AKT2/KAT2B/GNB3/IGF2/ALDOB/PGAM1/CYB5R3/GALT/PPP1R3G/PDK1/ALDOA/GOT2/KAT2A/GCGR/SOGA1/COX11/UGT2B15/MAPK14/DGKQ/FUCA1/MAN2A1/TALDO1/HK2/MDH2/GALK2/PPARA/EPM2AIP1/PFKL/GALE/MAN2C1/EP300/HK3/TKT/PGM2/OAS1/PPP1R3D/FUOM/H6PD/USP7/RBP4/PFKFB2/PPARGC1A/HK1/FPGT/INSR/GLYCTK/LRP5/FUT10/PMM2/CLK2/SLC25A12/FOXA2/ENO2/TP53/SLC25A13/HECTD4/PDK2/PCK1/IRS1/AKT1/PPP1R…
GO_LIPID_CATABOLIC_PROCESS	333	-0.498028	-1.46304	0.000173994	0.0320841	0.0294565	8282	tags=40%, list=15%, signal=34%	ADIPOQ/HACL1/CPT1B/EHHADH/PLCB2/CYP3A4/LIPH/MGST2/MMAA/MLYCD/APOC1/ACAA1/PLCH2/ABHD12/AKT2/PLD1/PNPLA7/ENPP2/APOE/ACOX2/PLA2G5/ASAH2B/PLCG2/APOA1/CDK4/FABP6/AKR1C3/HCAR2/SMPD4/GPCPD1/DDHD1/ETFDH/GLA/APOC3/PLIN1/CIDEA/CNR1/PAFAH2/PLCB3/ACADS/FUCA1/PEX7/PPARA/PLA2G7/ACADL/SGPL1/ABCD1/ETFA/PEX13/GBA2/TYSND1/PDE3B/LPIN2/HSD17B14/SMPD3/PHYH/CYP27A1/HSD17B4/INPP5F/PLCG1/ACOT8/LIPA/PAFAH1B2/ABHD12B/PEX2…
GO_LIPID_MODIFICATION	255	-0.507939	-1.46464	0.000359799	0.0440744	0.0404648	8505	tags=44%, list=15%, signal=37%	MTMR3/SIRT4/ADIPOQ/HACL1/CPT1B/EHHADH/CYP3A4/MLYCD/APOC1/PIK3CA/ACAA1/ALOX15/PIK3C2G/AKT2/PIK3C3/APOE/CYP4V2/ACOX2/APOA1/SOX9/DGKA/MTMR4/INPP5A/ETFDH/INPP5J/INPP1/CNR1/MAPK14/DGKQ/ACADS/MTMR6/PEX7/PPARA/PLA2G7/ACADL/MTMR12/ABCD1/APPL2/ETFA/PEX13/GBA2/TYSND1/FAM126B/INPP5E/SLC35C1/MTMR10/PIK3CB/PHYH/PPARGC1A/ST3GAL4/HSD17B4/INPP5F/SACM1L/MTMR1/ACOT8/SPHK2/PEX2/PTEN/CERKL/ALOX5/IMPA2/SOCS7/SGPP1/AG…
GO_LYMPHOCYTE_MEDIATED_IMMUNITY	344	-0.497553	-1.46535	5.76568e-05	0.01887	0.0173246	7313	tags=38%, list=13%, signal=33%	IL18RAP/STX7/STAT5B/IGKV3D-11/IGKV2D-30/IGHV3-73/IGHV3-35/RIF1/IGHV4-59/TRAF2/IL27RA/EXO1/AGER/EMP2/IGLV2-23/VAMP7/IGHA1/DUSP22/CEACAM1/C1QBP/TNFSF4/C1R/HMGB1/IGHV1-18/IGKV1-39/HLA-DRB1/HPX/C8G/IGKV1-12/SASH3/SERPING1/PTPN6/HFE/HPRT1/IL18/TFRC/IGLV3-27/IGLV3-25/MR1/BTN3A3/BTN3A2/IGLL5/CD40LG/HSPD1/PRKCZ/AP1G1/CD8A/CD74/C1QA/SWAP70/IGHV3-7/IGLV1-51/IGKV1D-33/UNG/IGLC7/ZBTB1/IGKV2-28/PTPRC/IGHV3-43…
GO_IMMUNE_RESPONSE_REGULATING_SIGNALING_PATHWAY	494	-0.488226	-1.4658	5.52395e-05	0.01887	0.0173246	8072	tags=40%, list=15%, signal=34%	RPS6KA5/GRAP2/PHPT1/KIR2DL1/MICB/IGHV1-24/LAX1/MS4A2/WIPF2/MUCL1/LCK/PIK3CA/ARPC4/CYFIP2/CD3G/FCGR1A/RC3H2/STOML2/IGKV3D-11/IGKV2D-30/IGHV3-73/IGHV3-35/BTN2A3P/CD3E/ELF2/IGHV4-59/NFAM1/CYLD/PLCG2/ICAM3/NRAS/MNDA/IGLV2-23/IGHA1/DUSP22/CEACAM1/PSME3/IGHV1-18/IGKV1-39/TRAV19/CYFIP1/HLA-DRB1/FPR3/DOCK1/RAPGEF1/GPS2/MUC12/MAPK8/PDE4B/C3AR1/HSP90AA1/IGKV1-12/PSMF1/PTPN6/C5AR1/WIPF1/IGLV3-27/IGLV3-25/TH…
GO_ADAPTIVE_IMMUNE_RESPONSE_BASED_ON_SOMATIC_RECOMBINATION_OF_IMMUNE_RECEPTORS_BUILT_FROM_IMMUNOGLOBULIN_SUPERFAMILY_DOMAINS	347	-0.49792	-1.46727	5.75772e-05	0.01887	0.0173246	7349	tags=41%, list=13%, signal=36%	RC3H2/IL18RAP/STX7/IGKV3D-11/IGKV2D-30/IGHV3-73/IGHV3-35/RIF1/IGHV4-59/TRAF2/IL27RA/EXO1/AGER/EMP2/IGLV2-23/IGHA1/DUSP22/CEACAM1/C1QBP/TNFSF4/TMEM98/C1R/HMGB1/IGHV1-18/IGKV1-39/HLA-DRB1/HPX/C8G/IGKV1-12/SASH3/SERPING1/TNFRSF13C/PTPN6/HFE/HPRT1/IL18/TFRC/IGLV3-27/IGLV3-25/MR1/ADAM17/BTN3A3/BTN3A2/IGLL5/CD40LG/HSPD1/PRKCZ/CD8A/CD74/C1QA/CD4/SWAP70/IGHV3-7/IGLV1-51/IGKV1D-33/UNG/IGLC7/ZBTB1/IGKV2-28…
GO_PROTEIN_ACYLATION	241	-0.512866	-1.47221	0.000423703	0.0443233	0.0406933	7444	tags=42%, list=14%, signal=36%	NAA16/ZDHHC1/TAF9/PYGO2/KAT5/MSL2/KAT2B/FAM161A/MCM3AP/DLST/TADA2B/EP400/EPC2/TAF12/BRD1/BEND3/BRPF3/CAMK1/ZDHHC4/CLOCK/GOLGA7/KAT2A/ING3/NAA30/MECP2/NAA25/ESCO2/TAF5L/KAT7/BRPF1/KMT2A/KANSL1/NAT8/SPI1/KAT6B/JADE3/DDX3X/MRGBP/TADA3/ABHD17B/NOS1/APBB1/BRD7/HCFC1/POLE3/PPM1B/EP300/AUTS2/TRRAP/CHEK1/GTF3C4/PHF20L1/PPARGC1A/ZDHHC21/SMAD4/PHF20/MSL1/ZDHHC20/SPHK2/MAPK3/ACTL6A/SIN3A/CREBBP/SET/ESCO1/MO…
GO_PEPTIDYL_LYSINE_MODIFICATION	379	-0.498548	-1.47742	5.6899e-05	0.01887	0.0173246	7457	tags=42%, list=14%, signal=37%	SETMAR/NUP62/CBX4/TAF9/PYGO2/SENP5/NUP35/KAT5/MSL2/NUP214/KAT2B/RIF1/EZH1/MCM3AP/TADA2B/WDR61/ATP7A/EP400/EPC2/TAF12/SAE1/SEH1L/BRD1/BEND3/SIRT5/NUP155/BRPF3/SETDB2/SENP2/ZNF274/TET3/CLOCK/EHMT2/KAT2A/TOLLIP/ING3/ARID4A/MECP2/SETD3/RAE1/MTF2/GNL3/TAF5L/KAT7/BRPF1/UBE2I/SENP7/KMT2A/RNF113A/ARNT/KANSL1/GFI1/SETDB1/NAT8/PIAS2/SETD1A/SPI1/NUP188/KAT6B/SENP6/JADE3/CTNNB1/MRGBP/USPL1/TADA3/PIAS3/NSMCE2…
GO_CELLULAR_LIPID_CATABOLIC_PROCESS	232	-0.517707	-1.48094	0.000487954	0.044742	0.0410777	8282	tags=42%, list=15%, signal=36%	ADIPOQ/HACL1/CPT1B/EHHADH/LIPH/MGST2/MMAA/MLYCD/APOC1/ACAA1/ABHD12/AKT2/PNPLA7/ENPP2/ACOX2/PLA2G5/ASAH2B/PLCG2/APOA1/FABP6/AKR1C3/SMPD4/GPCPD1/ETFDH/GLA/APOC3/CNR1/ACADS/FUCA1/PEX7/PPARA/PLA2G7/ACADL/SGPL1/ABCD1/ETFA/PEX13/GBA2/TYSND1/LPIN2/SMPD3/PHYH/HSD17B4/INPP5F/PLCG1/ACOT8/ABHD12B/PEX2/NAPEPLD/PNPLA2/FABP9/ABHD3/ABHD16A/PLBD2/AKR1B10/CYP4F12/PCK1/IRS1/AADAC/AKT1/AMACR/ABCD3/LONP2/ACAT1/ACAA2…
GO_GLYCEROLIPID_BIOSYNTHETIC_PROCESS	261	-0.51262	-1.48137	0.000358295	0.0440744	0.0404648	7615	tags=41%, list=14%, signal=35%	PIK3CA/ALOX15/AGPAT1/MOGAT3/PIK3C2G/PIK3C3/PLD1/STARD10/PIGL/PLA2G5/PLCG2/APOA1/AGPAT3/DGKA/RAB14/AGMO/PLEKHA8/MTMR4/CSNK2A2/SLC44A1/GNPAT/DDHD1/RUFY1/PIGT/INPP5J/MIR30C2/DGKQ/ACP6/RAB4A/MTMR6/CHAT/ACSL1/RAB5A/MTMR12/PDGFA/PIGP/AGPAT5/PIGU/FAR1/INPP5E/LPIN2/TAMM41/CNEP1R1/ATM/PIK3CB/MOGAT2/MTMR14/SBF1/PIGB/GPAM/INPP5F/SACM1L/MTMR1/ANG/PTEN/PNPLA2/PLEKHA1/ABHD3/CSNK2A1/PIGF/CRLS1/TAZ/PIGZ/AGK/PIKF…
GO_B_CELL_ACTIVATION	304	-0.507567	-1.48295	0.000175809	0.0320841	0.0294565	7406	tags=38%, list=13%, signal=33%	PHB2/VCAM1/STAT5B/TCF3/CD180/IGHV3-73/IGHV3-35/SAMSN1/RIF1/ZBTB7A/IGBP1/IGHV4-59/NFAM1/CYLD/PLCG2/IL27RA/EXO1/MNDA/IGHA1/TNFSF4/IGHV1-18/NOD2/SKAP2/GPS2/BST1/SASH3/TNFRSF13C/PCID2/NHEJ1/PTPN6/SP3/TFRC/ADAM17/LYN/IGLL5/DNAJB9/CD40LG/EP300/POU2AF1/ITGA4/HSPD1/ATM/FNIP1/ZFP36L1/PRKDC/SLC39A10/SLAMF8/CD74/IL7/SWAP70/IGHV3-7/UNG/IGLC7/ZBTB1/PTPRC/IGHV3-43/IGLC6/TP53/CARD11/ITFG2/POLM/TYROBP/IGHV4-39/I…
GO_FATTY_ACID_METABOLIC_PROCESS	383	-0.500087	-1.48304	5.68246e-05	0.01887	0.0173246	8288	tags=40%, list=15%, signal=34%	ACSS1/ADIPOQ/ALOX5AP/HACL1/CPT1B/EHHADH/ACOT1/CYP3A4/LIPH/ACAD9/PON1/MMAA/MLYCD/APOC1/ACAA1/ALOX15/SLC27A6/AKT2/CYP4V2/ACOX2/PLA2G5/ASAH2B/AASDH/PDP2/APOA1/SOX9/AKR1C3/CEACAM1/PDK1/INSIG1/GNPAT/ATP6V1B1/ETFDH/APOC3/MID1IP1/CNR1/MIR30C2/CBR4/MAPK14/TMEM189/ACADS/PON2/ACSL1/PEX7/ERLIN1/PPARA/PIBF1/ACLY/ACADL/SGPL1/PANK2/ABCD1/APPL2/ETFA/PEX13/AVPR1A/TYSND1/LIAS/LPIN2/PRKAB1/PHYH/PPARGC1A/GPAM/ACSM3…
GO_GENERATION_OF_PRECURSOR_METABOLITES_AND_ENERGY	494	-0.497266	-1.49294	5.52395e-05	0.01887	0.0173246	8567	tags=41%, list=16%, signal=35%	AK9/COX7B/NDUFA5/NQO2/MSH2/NDUFA4L2/XYLB/POM121C/ACSS1/ADIPOQ/ADH1B/RHOA/NCF1/NUP93/ADH6/MCHR1/PDHB/PIK3CA/COX7B2/DERA/PHB2/NUP62/UGP2/STOML2/AKT2/COX15/NUP35/NUP214/NDUFS2/COX8C/GNPDA1/DLST/ZBTB7A/ACO1/ATP7A/IGF2/ALDOB/JMJD8/PGAM1/SEH1L/ISCU/UQCRFS1P1/COA6/COX6B2/PPP1R3G/THTPA/IDE/NUP155/POLG2/GYS1/CYB5B/ALDOA/CYBA/COX10/GCGR/ETFDH/MECP2/COX11/COX6C/RAE1/RB1CC1/PHKB/ALDH2/ARNT/TALDO1/HK2/MDH1B/M…
GO_DNA_CONFORMATION_CHANGE	269	-0.515924	-1.49426	0.000238294	0.0342349	0.0314311	7213	tags=39%, list=13%, signal=34%	CHTF18/HNRNPA2B1/RBBP4/AKAP8/TSSK6/EZH1/MCMDC2/ASF1A/SMC2/CHD9/SMARCA5/ANP32B/TSPYL1/SOX9/NAP1L3/BEND3/CENPP/DDX11/SETDB2/DFFB/HMGB1/NCAPH/MTERF1/RAD54L2/MIS18BP1/SETDB1/GINS4/CENPI/PURA/KAT6B/DHX36/DDX3X/BLM/NIPBL/DHX9/SPTY2D1/POLE3/HDAC1/FAM172A/CHTF8/RFC3/NCAPG2/POT1/MCM4/CUL4A/INCENP/SMCHD1/APOBEC1/DQX1/SART3/OIP5/ATRX/TPR/HP1BP3/DNA2/GTF2H1/CHD7/CHD2/PHF8/CENPK/MBD2/SET/SMARCAD1/MIS18A/TOP1/…
GO_PHOSPHOLIPID_BIOSYNTHETIC_PROCESS	262	-0.517489	-1.49593	0.000179115	0.0320841	0.0294565	7615	tags=42%, list=14%, signal=36%	PIK3CA/ALOX15/AGPAT1/PIK3C2G/PIK3C3/PLD1/STARD10/PIGL/PLA2G5/DOLK/PLCG2/APOA1/AGPAT3/DGKA/RAB14/PLEKHA8/MTMR4/CSNK2A2/SLC44A1/GNPAT/DDHD1/RUFY1/PIGT/INPP5J/MIR30C2/DGKQ/ACP6/RAB4A/MTMR6/CHAT/RAB5A/MTMR12/PDGFA/PIGP/SAMD8/AGPAT5/PIGU/FAR1/INPP5E/LPIN2/TAMM41/TMEM38B/ATM/PIK3CB/MTMR14/SBF1/PIGB/GPAM/DPAGT1/INPP5F/SACM1L/MTMR1/SPHK2/PTEN/PLEKHA1/ABHD3/DOLPP1/CSNK2A1/PIGF/CRLS1/HMGCS1/TAZ/PIGZ/AGK/PI…
GO_SIGNAL_TRANSDUCTION_BY_P53_CLASS_MEDIATOR	259	-0.518567	-1.49717	0.000179587	0.0320841	0.0294565	7459	tags=40%, list=14%, signal=35%	PERP/TAF9/CDC25C/RBBP4/KAT5/CDIP1/PRMT5/TBP/EXO1/TAF12/CNOT4/HEXIM1/SPRED1/EDA2R/RAD1/E2F2/ARID3A/EHMT2/ZNF385A/CSNK2A2/POU4F1/BRPF1/MAPK14/TPX2/BLM/MYBBP1A/RBBP8/BRD7/HDAC1/RFFL/EP300/PPP1R13B/CHEK1/RFC3/USP10/PRKAB1/HNRNPK/ATM/BOP1/PHF20/ATRX/MDM4/RNF34/TOPBP1/RAD17/DNA2/PRKAG1/CD74/CASP2/CNOT11/CARM1/TOPORS/RRN3/CSNK2A1/MAPKAPK5/EHMT1/PCNA/RRS1/E2F4/E2F8/TP53/CNOT6/NOP2/SETD9/PDK2/TFDP1/AKT1/U…
GO_RNA_LOCALIZATION	231	-0.525409	-1.50251	0.000366435	0.0440744	0.0404648	9520	tags=49%, list=17%, signal=41%	MYO1C/WDR33/NPIPA1/RAN/NUP62CL/KHSRP/ALKBH5/POM121B/TERF2/RANBP2/DDX19A/FIP1L1/PRPF6/CKAP5/DCP2/LTV1/CPSF2/POM121C/SSB/NUP93/NPM1/UPF2/SRSF9/CPSF6/CETN3/RFTN2/RNPS1/SRSF11/CCT4/NUP62/CDC40/SMG7/HNRNPA2B1/NUP35/ZNHIT6/NUP214/MCM3AP/UPF1/SMG5/SEH1L/IGF2BP3/DHX38/NUP155/SENP2/U2AF1L4/RBM15B/ZNF385A/UPF3A/SRSF4/EXOSC2/ZC3H11A/U2AF2/RBM26/RAE1/SRSF6/RIOK2/SNUPN/TNKS/ATXN2/PCID2/SRRM1/PURA/NUP188/XPO1/…
GO_GLYCEROLIPID_METABOLIC_PROCESS	415	-0.507257	-1.5099	5.63825e-05	0.01887	0.0173246	7638	tags=40%, list=14%, signal=35%	APOC1/PIK3CA/ALOX15/AGPAT1/PLCH2/PHB2/MOGAT3/GAL3ST1/ABHD12/PIK3C2G/STOML2/PIK3C3/PLD1/STARD10/PNPLA7/PLEK/ENPP2/GNB3/PIGL/APOE/PLA2G5/PLCG2/APOA1/ATG14/AGPAT3/FABP6/DGKA/SMPD4/RAB14/AGMO/GPCPD1/PLEKHA8/INSIG1/MTMR4/CSNK2A2/SLC44A1/GNPAT/DDHD1/INPP5A/MECP2/APOC3/RUFY1/PIGT/INPP5J/INPP1/MIR30C2/APOBR/DGKQ/ACP6/RAB4A/MTMR6/CHAT/ACSL1/PLA2G7/RAB5A/MTMR12/PANK2/PDGFA/PIGP/AGPAT5/PIGU/FAR1/FAM126B/INP…
GO_SPINDLE_ORGANIZATION	174	-0.543123	-1.51777	0.000442254	0.0443233	0.0406933	9837	tags=54%, list=18%, signal=44%	CEP97/TACC1/ZNF207/KIF23/TUBGCP3/RAN/TUBB1/DCTN1/TUBGCP2/ASPM/NTMT1/TBCE/EFHC2/TUBGCP6/CENPJ/VPS4B/RNF4/CKAP5/GOLGA2P5/STAG1/NUF2/TTK/RHOA/KIZ/CHMP2B/KIF2A/SPC25/NUP62/FBXO5/GPSM2/NEK6/MAP9/WRAP73/CLASP2/NEK7/CHMP5/HAUS6/MYH9/DCTN6/GOLGA8A/MECP2/CCSAP/HAUS5/RAE1/KIF3B/HDAC3/TNKS/TRIM36/NUMA1/TPX2/PIBF1/SENP6/SMC3/PLK1/MZT1/TUBGCP4/ESPL1/GOLGA2/STAG2/KIF11/TUBGCP5/INCENP/RACGAP1/CHMP1B/MAPRE1/LZTS…
GO_NUCLEOBASE_CONTAINING_COMPOUND_TRANSPORT	255	-0.52637	-1.51779	0.000179899	0.0320841	0.0294565	9520	tags=47%, list=17%, signal=39%	MYO1C/WDR33/NPIPA1/RAN/NUP62CL/KHSRP/ALKBH5/POM121B/TERF2/RANBP2/DDX19A/FIP1L1/CKAP5/LTV1/CPSF2/POM121C/SSB/NUP93/NPM1/UPF2/SRSF9/CPSF6/CETN3/RFTN2/RNPS1/SRSF11/NUP62/CDC40/SMG7/HNRNPA2B1/NUP35/NUP214/MCM3AP/UPF1/SMG5/SEH1L/IGF2BP3/DHX38/EPG5/NUP155/SENP2/U2AF1L4/RBM15B/UPF3A/SRSF4/SLC25A42/ZC3H11A/U2AF2/RBM26/RAE1/SRSF6/RIOK2/SNUPN/TNKS/ATXN2/PCID2/SLC35B3/SRRM1/PURA/NUP188/XPO1/MAGOHB/GLE1/IGF2…
GO_POSITIVE_REGULATION_OF_CHROMOSOME_ORGANIZATION	174	-0.54726	-1.52934	0.000252717	0.0353257	0.0324326	7159	tags=44%, list=13%, signal=38%	HNRNPA2B1/AKAP8/RIF1/TADA2B/WDR61/RB1/CDC27/NEK7/DDX11/SETDB2/KAT2A/MECP2/SLX4/RNF20/MTF2/GNL3/KAT7/KMT2A/TNKS/NUMA1/SETDB1/DHX36/NIPBL/CTNNB1/NSMCE2/CCT5/NOS1/BRD7/NAF1/MIER1/AUTS2/ESPL1/POT1/TERF1/ATM/PPARGC1A/SMAD4/PAXBP1/SART3/SMC5/ATRX/TPR/PINK1/SPHK2/MAPK3/SIN3A/HMBOX1/MAPKAPK5/TP53/FMR1/WDR5/SIRT1/CUL3/XRCC5/RAD50/BECN1/PAXIP1/NEK2/FBXO4/LIG4/PARN/CTR9/DNMT3B/MPHOSPH8/RNF40/MAPK15/CDC23/DK…
GO_REGULATION_OF_DNA_METABOLIC_PROCESS	329	-0.522335	-1.53312	5.81226e-05	0.01887	0.0173246	8543	tags=43%, list=16%, signal=36%	KLHL15/MSH2/NDFIP1/DCP2/USP51/ADIPOQ/POLQ/NPM1/HDAC8/PIK3CA/TP53BP1/SETMAR/ERCC8/CCT4/OGG1/CHTF18/HNRNPA2B1/RIF1/PRMT5/UPF1/NPAS2/MBD1/IL27RA/SMG5/NEK7/CTC1/ERCC4/DDX11/POLG2/TNFSF4/MPV17/HMGB1/NAT10/MECP2/NMNAT1/CIDEA/SLX4/GNL3/KAT7/APAF1/KMT2A/HSP90AA1/TNKS/PAM16/CBX8/SPI1/DHX36/BLM/TFRC/CTNNB1/PARPBP/PRRX1/DHX9/CCT5/APBB1/NUDT16L1/NAF1/UBQLN4/CHTF8/CHEK1/RFC3/POT1/CUL4A/SMG6/USP7/TERF1/ATM/PPA…
GO_ESTABLISHMENT_OF_RNA_LOCALIZATION	198	-0.547996	-1.54817	6.21813e-05	0.01887	0.0173246	9520	tags=51%, list=17%, signal=42%	MYO1C/WDR33/NPIPA1/RAN/NUP62CL/KHSRP/ALKBH5/POM121B/TERF2/RANBP2/DDX19A/FIP1L1/CKAP5/LTV1/CPSF2/POM121C/SSB/NUP93/NPM1/UPF2/SRSF9/CPSF6/CETN3/RFTN2/RNPS1/SRSF11/NUP62/CDC40/SMG7/HNRNPA2B1/NUP35/NUP214/MCM3AP/UPF1/SMG5/SEH1L/IGF2BP3/DHX38/NUP155/SENP2/U2AF1L4/RBM15B/UPF3A/SRSF4/ZC3H11A/U2AF2/RBM26/RAE1/SRSF6/RIOK2/SNUPN/TNKS/ATXN2/PCID2/SRRM1/PURA/NUP188/XPO1/MAGOHB/GLE1/IGF2BP2/DHX9/NUP160/ENY2/N…
GO_DNA_INTEGRITY_CHECKPOINT	152	-0.563068	-1.55396	0.000578406	0.0476489	0.0437465	10246	tags=54%, list=19%, signal=44%	BTG2/TIMELESS/CLSPN/BRCA1/FBXO6/CNOT3/PIDD1/CCAR2/TRIM39/E2F1/PLAGL1/INTS7/ATF2/STK33/ZNF830/MSH2/MDC1/RPS27L/EIF2AK4/TP53BP1/SETMAR/CDC25C/RINT1/CNOT4/BRSK1/RAD1/ARID3A/CLOCK/ZNF385A/HINFP/MAPK14/WAC/BLM/ETAA1/PLK1/EP300/CHEK1/CUL4A/FOXN3/ATM/TAOK2/TICRR/PRKDC/MDM4/TOPBP1/RAD17/DNA2/CASP2/CNOT11/CARM1/EME1/EME2/PCNA/E2F4/E2F8/TOP2B/TP53/CNOT6/PTPN11/TFDP1/USP28/UIMC1/TNKS1BP1/CNOT7/FBXO4/NAE1/CN…
GO_POSITIVE_REGULATION_OF_DNA_METABOLIC_PROCESS	185	-0.553742	-1.55539	0.000188786	0.0325467	0.0298812	7559	tags=41%, list=14%, signal=36%	TP53BP1/SETMAR/ERCC8/CCT4/CHTF18/HNRNPA2B1/RIF1/NPAS2/NEK7/DDX11/POLG2/TNFSF4/HMGB1/MECP2/SLX4/GNL3/HSP90AA1/TNKS/CBX8/DHX36/TFRC/CTNNB1/PRRX1/DHX9/CCT5/APBB1/NAF1/CHTF8/RFC3/POT1/USP7/ATM/PPARGC1A/SMCHD1/PRKDC/ATRX/MMS19/MAPK3/OTUD4/HMBOX1/SPIRE2/SPIRE1/MAPKAPK5/PTPRC/PCNA/HSF1/AKT1/PDGFRB/UIMC1/SIRT1/ACTR2/XRCC5/RAD50/PAXIP1/NEK2/FBXO4/PARN/STAT6/PARP3/WRN/KLF4/DDX39B/GRHL2/MAPK15/ENDOG/SMOC2/S…
GO_COVALENT_CHROMATIN_MODIFICATION	457	-0.523701	-1.56661	5.57258e-05	0.01887	0.0173246	7481	tags=48%, list=14%, signal=42%	BRCA1/KAT8/C6orf89/SRCAP/RCOR1/DMRTC2/WDR70/BAP1/HELLS/RLF/KDM1B/PHF14/ZNF451/CXXC1/CDK9/NCOA1/PCGF3/SETD7/ZZZ3/ING2/NTMT1/ATF2/SATB1/MSL3P1/CRTC2/KANSL2/ELK4/USP51/KDM7A/RPS6KA5/HDAC8/MTHFR/CHD1/KDM6A/MTA1/SETMAR/TAF9/RING1/PYGO2/KAT5/AKAP8/MSL2/KAT2B/RIF1/EZH1/MCM3AP/UBE2E1/PRMT5/USP3/TADA2B/WDR61/IGF2/EP400/EPC2/TAF12/PCGF6/BRD1/PHC1/BEND3/FBLL1/BRPF3/CDC73/SETDB2/USP21/ZNF274/TET3/CLOCK/ATXN7…
GO_IMMUNOGLOBULIN_PRODUCTION	200	-0.557285	-1.57567	6.21272e-05	0.01887	0.0173246	7559	tags=44%, list=14%, signal=39%	TP53BP1/PHB2/IGKV1-6/TCF3/IGKV3D-11/IGKV2D-30/CTNNBL1/RIF1/MCM3AP/STX4/TRAF2/IL27RA/EXO1/IGKV3-7/IGLV2-23/IGKV2D-26/TNFSF4/IGLV2-33/IGLV3-32/IGKV1-39/TRAV19/HLA-DRB1/TRAV9-2/IGKV2D-24/HPX/IGKV1D-42/IGLV3-12/IGKV1-12/SASH3/IGLV3-9/TFRC/IGLV3-27/IGLV3-25/DNAJB9/CD40LG/IGLV3-10/TRAV14DV4/HSPD1/PMS2P1/RBP4/IGKV1D-43/ATM/PRKDC/SWAP70/IGLV1-50/IGLV1-51/IGKV1D-33/UNG/IGKV2-28/PTPRC/IGKV1D-8/IGLV2-11/IGL…
GO_REGULATION_OF_B_CELL_ACTIVATION	174	-0.570113	-1.5932	0.000126358	0.0297014	0.0272689	7259	tags=44%, list=13%, signal=39%	STAT5B/IGHV3-73/IGHV3-35/SAMSN1/RIF1/IGHV4-59/NFAM1/CYLD/IL27RA/MNDA/IGHA1/TNFSF4/IGHV1-18/NOD2/BST1/SASH3/TNFRSF13C/PCID2/PTPN6/TFRC/LYN/IGLL5/ATM/ZFP36L1/SLC39A10/SLAMF8/CD74/IL7/IGHV3-7/IGLC7/PTPRC/IGHV3-43/IGLC6/CARD11/TYROBP/IGHV4-39/IGHV3-23/CD81/PAXIP1/IGHV4-4/STAT6/TLR4/ATP11C/IGHV2-70/PARP3/VAV3/TIRAP/IGHV5-51/CD300A/IGHV4-61/IGHV3-64/IGHV2-5/IGHV7-81/IGHV3-49/IGHV1-3/IGHV3-21/IGHV3-11/I…
GO_PHAGOCYTOSIS	359	-0.542966	-1.60302	5.74581e-05	0.01887	0.0173246	7615	tags=43%, list=14%, signal=38%	PIK3CA/ARPC4/RHOH/CYFIP2/ALOX15/CD3G/FCGR1A/IGKV3D-11/IGKV2D-30/IGHV3-73/IGHV3-35/PLA2G5/AHSG/IGHV4-59/PLCG2/SIRPB1/FCN3/APOA1/ICAM3/CD14/EIF2AK1/IGLV2-23/VAMP7/IGHA1/C1orf43/RAB14/MYH9/HMGB1/IGHV1-18/CYBA/IGKV1-39/CYFIP1/DOCK1/RAPGEF1/HSP90AA1/IGKV1-12/WIPF1/IGLV3-27/RAB5A/IGLV3-25/BRK1/LYN/IGLL5/ITGB2/ABCA1/APPL2/MSR1/IRF8/CLEC7A/ABR/RAP1A/ITGAL/PIK3CB/LBP/APPL1/PLCG1/MYO10/FGR/MAPK3/PTEN/IGHV3…
GO_PEPTIDYL_LYSINE_METHYLATION	113	-0.601525	-1.60967	0.000332823	0.0435207	0.0399564	7738	tags=47%, list=14%, signal=40%	KDM6A/SETMAR/PYGO2/RIF1/EZH1/WDR61/BEND3/SETDB2/ZNF274/TET3/EHMT2/ARID4A/MECP2/SETD3/MTF2/KMT2A/GFI1/SETDB1/SETD1A/CTNNB1/EEF2KMT/SETD6/ZNF335/AUTS2/KMT2D/ASH2L/KMT2C/SMAD4/WDR5B/ATRX/METTL21A/N6AMT1/ASH1L/EHMT1/MLLT6/WDR82/WDR5/SIRT1/NSD1/SETD1B/MECOM/PAXIP1/SETD2/CTR9/KMT2B/CAMKMT/DNMT3B/SETD5/KDM3A/BCOR/OGT/KMT2E/GATA3
GO_RNA_EXPORT_FROM_NUCLEUS	142	-0.596365	-1.63446	0.000129685	0.0297014	0.0272689	9424	tags=52%, list=17%, signal=43%	WDR33/RAN/NUP62CL/ALKBH5/POM121B/RANBP2/DDX19A/FIP1L1/LTV1/CPSF2/POM121C/SSB/NUP93/NPM1/UPF2/SRSF9/CPSF6/RNPS1/SRSF11/NUP62/CDC40/SMG7/HNRNPA2B1/NUP35/NUP214/MCM3AP/UPF1/SMG5/SEH1L/DHX38/NUP155/U2AF1L4/RBM15B/SRSF4/ZC3H11A/U2AF2/RBM26/RAE1/SRSF6/RIOK2/PCID2/SRRM1/NUP188/XPO1/MAGOHB/GLE1/DHX9/NUP160/ENY2/NUP133/SRSF5/THOC3/SMG6/TSC1/POM121/ABCE1/TPR/RBM27/AGFG1/RRS1/SLU7/NOL6/NXF3/UPF3B/NUP98/SMG1…
GO_FC_RECEPTOR_MEDIATED_STIMULATORY_SIGNALING_PATHWAY	142	-0.60244	-1.65111	6.48424e-05	0.01887	0.0173246	8604	tags=56%, list=16%, signal=47%	IGHV1-69/ELMO1/IGLV1-40/WASL/IGKV2D-28/WIPF2/PIK3CA/ARPC4/CYFIP2/CD3G/FCGR1A/IGKV3D-11/IGKV2D-30/IGHV4-59/PLCG2/IGLV2-23/IGKV1-39/CYFIP1/DOCK1/RAPGEF1/HSP90AA1/IGKV1-12/WIPF1/IGLV3-27/IGLV3-25/BRK1/LYN/APPL2/RAP1A/PIK3CB/APPL1/PLCG1/MYO10/FGR/MAPK3/IGHV3-7/IGLV1-51/IGKV1D-33/IGLC7/IGKV2-28/PTPRC/IGLC6/IGLV2-11/VAV2/IGLV6-57/NCKAP1/ARPC2/ACTR2/IGHV4-39/IGHV3-23/IGKV1D-39/FCER1G/IGLV2-8/IGLV3-1/NCK…
GO_POSITIVE_REGULATION_OF_B_CELL_ACTIVATION	130	-0.615748	-1.67208	0.000131053	0.0297014	0.0272689	3494	tags=48%, list=6%, signal=45%	STAT5B/IGHV3-73/IGHV3-35/RIF1/IGHV4-59/IGHA1/TNFSF4/IGHV1-18/NOD2/BST1/SASH3/TNFRSF13C/PCID2/TFRC/IGLL5/SLC39A10/CD74/IL7/IGHV3-7/IGLC7/PTPRC/IGHV3-43/IGLC6/CARD11/IGHV4-39/IGHV3-23/CD81/PAXIP1/IGHV4-4/STAT6/TLR4/ATP11C/IGHV2-70/VAV3/TIRAP/IGHV5-51/IGHV4-61/IGHV3-64/IGHV2-5/IGHV7-81/IGHV3-49/IGHV1-3/IGHV3-21/IGHV3-11/IGHV3-30/IGHV3-66/IGHV1-58/IGHV1-69-2/TNFSF13/IGHV3-20/IGHV4-28/IGHV3-72/IGHV3-5…
GO_B_CELL_RECEPTOR_SIGNALING_PATHWAY	119	-0.623348	-1.67707	0.000132083	0.0297014	0.0272689	3494	tags=50%, list=6%, signal=47%	IGHV3-73/IGHV3-35/ELF2/IGHV4-59/NFAM1/PLCG2/MNDA/IGHA1/IGHV1-18/GPS2/PTPN6/LYN/IGLL5/CBFB/SLC39A10/ELF1/IGHV3-7/PLEKHA1/IGLC7/PTPRC/IGHV3-43/IGLC6/LIME1/IGHV4-39/IGHV3-23/CD81/IGHV4-4/IGHV2-70/ABL1/VAV3/IGHV5-51/MIR34A/PTPN22/CD300A/IGHV4-61/IGHV3-64/IGHV2-5/IGHV7-81/IGHV3-49/IGHV1-3/IGHV3-21/IGHV3-11/IGHV3-30/IGHV3-66/IGHV1-58/IGHV1-69-2/IGHV3-20/IGHV4-28/IGHV3-72/IGHV3-53/IGHV6-1/IGHV4-34/IGHV2…
GO_B_CELL_MEDIATED_IMMUNITY	209	-0.592705	-1.68109	6.17208e-05	0.01887	0.0173246	7175	tags=48%, list=13%, signal=42%	IGKV3D-11/IGKV2D-30/IGHV3-73/IGHV3-35/RIF1/IGHV4-59/IL27RA/EXO1/IGLV2-23/IGHA1/C1QBP/TNFSF4/C1R/IGHV1-18/IGKV1-39/HLA-DRB1/HPX/C8G/IGKV1-12/SERPING1/PTPN6/TFRC/IGLV3-27/IGLV3-25/IGLL5/CD40LG/HSPD1/CD74/C1QA/SWAP70/IGHV3-7/IGLV1-51/IGKV1D-33/UNG/IGLC7/IGKV2-28/PTPRC/IGHV3-43/IGLC6/IGLV2-11/IGLV6-57/IGHV4-39/IGHV3-23/IGKV1D-39/CD81/PAXIP1/FCER1G/IGLV2-8/IGHV4-4/C4BPB/LIG4/IGLV3-1/STAT6/IGHV2-70/PAR…
GO_HISTONE_H3_K4_METHYLATION	53	-0.695076	-1.68609	0.000583345	0.0476489	0.0437465	7738	tags=58%, list=14%, signal=50%	KDM6A/SETMAR/PYGO2/WDR61/BEND3/TET3/ARID4A/SETD3/KMT2A/GFI1/SETD1A/CTNNB1/ZNF335/AUTS2/KMT2D/ASH2L/KMT2C/SMAD4/WDR5B/ASH1L/WDR82/WDR5/SETD1B/PAXIP1/CTR9/KMT2B/DNMT3B/BCOR/OGT/KMT2E/GATA3
GO_COMPLEMENT_ACTIVATION	163	-0.615796	-1.70926	6.40082e-05	0.01887	0.0173246	7175	tags=52%, list=13%, signal=45%	IGKV3D-11/IGKV2D-30/IGHV3-73/IGHV3-35/IGHV4-59/FCN3/IGLV2-23/IGHA1/C1QBP/C1R/IGHV1-18/IGKV1-39/F2/C8G/C3AR1/IGKV1-12/SERPING1/C5AR1/IGLV3-27/IGLV3-25/IGLL5/C1QA/IGHV3-7/IGLV1-51/IGKV1D-33/IGLC7/IGKV2-28/IGHV3-43/IGLC6/IGLV2-11/IGLV6-57/IGHV4-39/IGHV3-23/IGKV1D-39/CD81/VSIG4/IGLV2-8/IGHV4-4/C4BPB/IGLV3-1/IGHV2-70/C1QB/C1RL/IGHV5-51/IGLV3-19/C4BPA/IGHV4-61/IGHV3-64/IGHV2-5/IGHV7-81/C1QC/IGKV1-17/CD…
GO_NEGATIVE_REGULATION_OF_RNA_CATABOLIC_PROCESS	55	-0.702727	-1.71345	0.000218214	0.0342	0.0313991	5436	tags=44%, list=10%, signal=39%	ANGEL2/MAPK14/YBX3/DHX36/DHX9/PKP1/NAF1/THRAP3/LRPPRC/APOBEC1/SECISBP2/SLC11A1/FMR1/PARN/PAIP1/LARP1/PKP3/TIRAP/NSUN2/TOB1/DKC1/PABPC1/AXIN2/IGF2BP1
GO_MEMBRANE_INVAGINATION	128	-0.632716	-1.71526	6.56728e-05	0.01887	0.0173246	4573	tags=55%, list=8%, signal=50%	RHOH/ALOX15/FCGR1A/HGS/IGHV3-73/IGHV3-35/IGHV4-59/VAMP7/IGHA1/MYH9/SNX9/IGHV1-18/DOCK1/FNBP1L/IGLL5/ITGB2/ABCA1/APPL2/FCHO2/MSR1/IGHV3-7/SPIRE2/SPIRE1/RHOBTB2/IGLC7/IGHV3-43/IGLC6/BIN2/ARHGAP12/SMURF1/IGHV4-39/IGHV3-23/F2RL1/RAB31/GATA2/FCER1G/IGHV4-4/IGHV2-70/TREM2/SNX33/IGHV5-51/CD300A/IGHV4-61/IGHV3-64/IGHV2-5/IGHV7-81/IGHV3-49/IGHV1-3/IGHV3-21/IGHV3-11/PPARG/IGHV3-30/IGHV3-66/IGHV1-58/CD36/IG…
GO_PHAGOCYTOSIS_RECOGNITION	73	-0.684904	-1.73955	0.000140223	0.030218	0.0277432	3298	tags=49%, list=6%, signal=46%	IGHV3-7/IGLC7/IGHV3-43/IGLC6/IGHV4-39/IGHV3-23/IGHV4-4/IGHV2-70/IGHV5-51/IGHV4-61/IGHV3-64/IGHV2-5/IGHV7-81/IGHV3-49/IGHV1-3/IGHV3-21/IGHV3-11/IGHV3-30/IGHV3-66/IGHV1-58/CD36/IGHV1-69-2/IGHV3-20/IGHV4-28/IGHV3-72/IGHV3-53/IGHV6-1/IGHV4-34/IGHV2-26/IGHV3-33/IGHV4-31/IGHV1-45/IGHV3-15/IGHV3-13/IGHV3-74/IGHD
GO_HISTONE_H3_K4_TRIMETHYLATION	18	-0.866897	-1.74029	0.000233245	0.0342349	0.0314311	6778	tags=78%, list=12%, signal=68%	WDR61/BEND3/TET3/ARID4A/KMT2A/SETD1A/ZNF335/KMT2D/WDR82/SETD1B/CTR9/KMT2B/OGT/KMT2E
